# Supplementary material for: Clinical implications of bone marrow adiposity identified by phenome-wide association and Mendelian randomization in the UK Biobank
Source: Nat Commun. 2025 Sep 23;16:8332. doi: 10.1038/s41467-025-63395-1 (PMC12457654; doi:10.1038/s41467-025-63395-1)
Supplement: Supplementary file 3 — Supplementary Data 1 [file 41467_2025_63395_MOESM3_ESM.xlsx]

## Sheet: Supplementary Data 1
Supplementary Data 1. BMFF Obs-PheWAS sample QC for the four bone regions
	Femoral head_1st batch	Femoral head_2nd batch	Total hip_1st batch	Total hip_2nd batch	Diaphysis_1st batch	Diaphysis_2nd batch	Spine_1st batch	Spine_2nd batch
Sample size with BMFF measurements ML model output	29939	17522	29186	18065	29358	17160	31748	18920
Sample quality control to exclude:
Fat (NA)	125	10	13	111	7	1	14	0
UKB withdraw	7	0	7	0	7	0	7	0
Voxels outliers [spine:<3 SD from mean voxels; other regions: <20 voxels]	217	57	27	138	502	270	318	103
BMFF sample size after quality control	29590	17455	29139	17816	28842	16889	31409	18817
Missing covariates to exclude:
Age_imaging (NA)*	0	477 (2.7%)	0	475 (2.6%)	0	453 (2.7%)	0	512 (2.7%)
BMI_imaging (NA)	0	0	0	0	0	0	0	0
Sample size after covariates	29590	16978	29139	17341	28842	16436	31409	18305
Missing phecode data to exclude:
Phecode data (NA)	734	476	728	487	719	460	779	508
Sample size after Phecode data (NA)	28856	16502	28411	16854	28123	15976	30630	17797
BMFF<60 technical outliers (for femoral sites, see Supplementary Figure1)	50	20	52	26	0	0	0	0
Final sample size per batch	28806	16482	28359	16828	28123	15976	30630	17797
Obs-PheWAS sample size	45288		45187		44099		48427
* Age_imaging (NA) could not be multiple imputed and have to be excluded from analysis because in Obs-PheWAS, incident cases were defined by 6 months after the date of imaging. Those missing age_imaging are also those without date of imaging [age_imaging=date_imaging-date_birth]
