# Supplementary material for: Clinical implications of bone marrow adiposity identified by phenome-wide association and Mendelian randomization in the UK Biobank
Source: Nat Commun. 2025 Sep 23;16:8332. doi: 10.1038/s41467-025-63395-1 (PMC12457654; doi:10.1038/s41467-025-63395-1)
Supplement: Supplementary file 4 — Supplementary Data 2 [file 41467_2025_63395_MOESM4_ESM.xlsx]

## Sheet: Supplementary Data 2
Supplementary Data 2. Summary of PheCODEs associated with BMFF in each disease group
Obs-PheWAS (incident)
Disease groups	No. PheCODEs			N cases			No. PheCODEs associated with BMFF
	Total	Exclude due to power	Include in Obs-PheWAS (incident case)	Median	Min	Max
Femoral head
Circulatory system	171	156	15	323	217	2879	0
Congenital anomalies	56	56	0	NA	NA	NA	NA
Dermatologic	95	92	3	248	228	376	0
Digestive	162	142	20	358.5	219	1777	0
Endocrine/ Metabolic	169	161	8	502.5	234	1588	0
Genitourinary	173	165	8	356	221	805	1
Hematopoietic	62	60	2	510.5	464	555	0
Infectious disease	68	67	1	272	272	272	0
Injuries/poisonings	120	114	6	299	211	680	0
Mental disorders	76	72	4	580.5	262	1981	0
Musculoskeletal	132	121	11	374	242	1983	3
Neoplasms	140	133	7	433	282	1314	0
Neurological	84	80	4	244.5	233	259	0
Pregnancy complications	46	46	0	NA	NA	NA	NA
Respiratory	85	76	9	327	235	693	0
Sense organs	127	118	9	464	212	1427	0
Symptoms	42	35	7	393	212	809	0
Total hip
Circulatory system	171	156	15	330	205	2845	1
Congenital anomalies	56	56	0	NA	NA	NA	NA
Dermatologic	95	92	3	252	235	377	0
Digestive	162	142	20	362	215	1761	1
Endocrine/ Metabolic	169	161	8	493	238	1586	2
Genitourinary	173	165	8	352	221	792	1
Hematopoietic	62	60	2	510	460	560	0
Infectious disease	68	67	1	270	270	270	1
Injuries/poisonings	120	114	6	299	209	694	1
Mental disorders	76	72	4	580	256	1942	0
Musculoskeletal	132	121	11	379	242	1989	2
Neoplasms	140	133	7	435	285	1304	1
Neurological	84	80	4	240	230	253	0
Pregnancy complications	46	46	0	NA	NA	NA	NA
Respiratory	85	76	9	317	236	693	1
Sense organs	127	118	9	465	214	1454	0
Symptoms	42	35	7	396	207	806	0
Diaphysis
Circulatory system	171	156	15	305	205	2803	0
Congenital anomalies	56	56	0	NA	NA	NA	NA
Dermatologic	95	92	3	250	222	369	0
Digestive	162	142	20	354	215	1740	0
Endocrine/ Metabolic	169	161	8	486	228	1534	1
Genitourinary	173	165	8	334.5	217	763	0
Hematopoietic	62	60	2	488	446	530	0
Infectious disease	68	67	1	267	267	267	0
Injuries/poisonings	120	114	6	297	202	668	0
Mental disorders	76	72	4	566	246	1921	0
Musculoskeletal	132	121	11	360	233	1947	1
Neoplasms	140	133	7	418	276	1289	0
Neurological	84	80	4	238	228	255	0
Pregnancy complications	46	46	0	NA	NA	NA	NA
Respiratory	85	76	9	312	231	678	0
Sense organs	127	118	9	445	202	1385	0
Symptoms	42	35	7	387	204	801	0
Spine
Circulatory system	171	153	18	333	204	3035	9
Congenital anomalies	56	56	0	NA	NA	NA	NA
Dermatologic	95	92	3	266	238	406	0
Digestive	162	139	23	379	202	1884	6
Endocrine/ Metabolic	169	160	9	410	203	1678	4
Genitourinary	173	165	8	379	236	878	2
Hematopoietic	62	60	2	542.5	494	593	0
Infectious disease	68	67	1	300	300	300	0
Injuries/poisonings	120	113	7	293	202	721	0
Mental disorders	76	72	4	612	275	2108	3
Musculoskeletal	132	120	12	362.5	211	2099	5
Neoplasms	140	132	8	448.5	204	1410	2
Neurological	84	79	5	251	204	273	0
Pregnancy complications	46	46	0	NA	NA	NA	NA
Respiratory	85	76	9	346	251	732	2
Sense organs	127	118	9	497	222	1522	6
Symptoms	42	34	8	419	203	851	1
