# Supplementary material for: Clinical implications of bone marrow adiposity identified by phenome-wide association and Mendelian randomization in the UK Biobank
Source: Nat Commun. 2025 Sep 23;16:8332. doi: 10.1038/s41467-025-63395-1 (PMC12457654; doi:10.1038/s41467-025-63395-1)
Supplement: Supplementary file 5 — Supplementary Data 3 [file 41467_2025_63395_MOESM5_ESM.xlsx]

## Sheet: Supplementary Data 3
Supplementary Data 3. Overlap incident disease outcomes associated with BMFF in the Obs-PheWAS
Bone region	PheCODE	Description	Group	n_cases	n_controls	beta	SE	OR	CI_Lower	CI_Upper	P-value	Q-value	Bonferroni
femoral head	743.11	Osteoporosis NOS	musculoskeletal	472	44090	0.420885	0.0587341	1.52331	1.35766	1.70916	7.73e-13	8.81e-11	TRUE
total hip	743.11	Osteoporosis NOS	musculoskeletal	495	43933	0.526169	0.0535151	1.69244	1.52391	1.8796	8.19e-23	9.33e-21	TRUE
diaphysis	743.11	Osteoporosis NOS	musculoskeletal	473	42916	0.486646	0.05357	1.62685	1.4647	1.80696	1.04e-19	1.19e-17	TRUE
spine	743.11	Osteoporosis NOS	musculoskeletal	502	47145	0.346203	0.0513428	1.41369	1.27835	1.56336	1.55e-11	4.89e-10	TRUE
total hip	250.2	Type 2 diabetes	endocrine/metabolic	598	42864	-0.208604	0.0454393	0.811716	0.74255	0.887326	4.41e-06	0.000125822	TRUE
diaphysis	250.2	Type 2 diabetes	endocrine/metabolic	587	41818	-0.144509	0.0431291	0.865447	0.795295	0.941787	0.000806306	0.0459595	FALSE
spine	250.2	Type 2 diabetes	endocrine/metabolic	656	45866	0.3267	0.0433443	1.38639	1.27347	1.50931	4.8e-14	3.02e-12	TRUE
femoral head	733	Other disorders of bone and cartilage	musculoskeletal	259	43035	0.271475	0.0763472	1.3119	1.12957	1.52366	0.000376836	0.0143198	TRUE
total hip	733	Other disorders of bone and cartilage	musculoskeletal	268	42885	0.277945	0.0707299	1.32041	1.14949	1.51676	8.51e-05	0.00138531	TRUE
spine	733	Other disorders of bone and cartilage	musculoskeletal	269	46031	0.23065	0.0686531	1.25942	1.10086	1.44082	0.000780442	0.00427546	FALSE
total hip	496	Chronic airway obstruction	respiratory	297	40905	-0.186581	0.0642766	0.829792	0.73157	0.941201	0.00369867	0.0421649	FALSE
spine	496	Chronic airway obstruction	respiratory	318	43836	0.465358	0.0607963	1.59258	1.41368	1.79413	1.94e-14	2.45e-12	TRUE
femoral head	585.1	Acute renal failure	genitourinary	506	43590	-0.188714	0.0481192	0.828023	0.753499	0.909918	8.79e-05	0.00500951	TRUE
total hip	585.1	Acute renal failure	genitourinary	508	43506	-0.194546	0.0487703	0.823208	0.748162	0.905782	6.63e-05	0.00126056	TRUE
femoral head	740.1	Osteoarthritis; localized	musculoskeletal	567	42116	-0.1535	0.0477616	0.8577	0.781052	0.94187	0.00130951	0.0373211	FALSE
spine	740.1	Osteoarthritis; localized	musculoskeletal	610	45044	0.112127	0.0449496	1.11866	1.02432	1.22168	0.0126131	0.0429527	FALSE
Signficant associations were identified by logistic regression. Each disease outcome remained significant after FDR correction (Q-value <0.05). Bonferroni = TRUE if P<0.05 after Bonferroni for multiple comparisons.
