# Supplementary material for: Clinical implications of bone marrow adiposity identified by phenome-wide association and Mendelian randomization in the UK Biobank
Source: Nat Commun. 2025 Sep 23;16:8332. doi: 10.1038/s41467-025-63395-1 (PMC12457654; doi:10.1038/s41467-025-63395-1)
Supplement: Supplementary file 6 — Supplementary Data 4 [file 41467_2025_63395_MOESM6_ESM.xlsx]

## Sheet: Supplementary Data 4
Supplementary Data 4. Associations between T2D and BMFF
	model	Sex	Cases (median ± IQR)	Controls (median ± IQR)	OR (95% CI)	Adj.P
Spine BMFF	A	Both	529 (53.12±10.70)	43,995 (51.64±10.98)	1.032 (1.011, 1.054)	0.0039
	B	Both	641 (53.12±10.68)	45,446 (51.67±10.98)	1.034 (1.014, 1.054)	0.00064
Femoral head BMFF	A	Both	501 (91.83±2.137)	41,115 (91.91±2.192)	0.965 (0.919, 1.022)	0.193
	B	Both	602 (91.82±2.149)	42,489 (91.86±2.431)	0.958 (0.916, 1.006)	0.071
Total hip BMFF	A	Both	489 (91.06±4.446)	41,239 (91.51±3.767)	0.952 (0.921, 0.986)	0.0042
	B	Both	584 (90.82±4.587)	42,494 (91.49±3.813)	0.953 (0.927, 0.981)	0.00075
Diaphysis BMFF	A	Both	474 (82.35±6.358)	40,178 (82.78±5.939)	0.979 (0.949, 1.011)	0.187
	B	Both	572 (82.18±6.868)	41,460 (82.72±5.989)	0.991 (0.963, 1.020)	0.545
model A: Incident T2D (250.2)~BMFF*Sex+Age+BMI+BMD+Adiposity PCs
model B: Incident T2D (250.2)~BMFF*Sex+Age+BMI+BMD+VATi
Incident T2D was used as the binary outcome variable and regressed against BMFF (%) in the spine, femoral head, total hip and diaphysis as the primary exposure variables whilst adjusting for sex (as an interactive covariable), age (years), BMI (kg/m2) and BMD (g/cm2) measured in the spine (UKB data field 23234), left femoral neck (UKB data field 23299), left trochanter (UKB data field 23295) and …
