# Supplementary material for: Clinical implications of bone marrow adiposity identified by phenome-wide association and Mendelian randomization in the UK Biobank
Source: Nat Commun. 2025 Sep 23;16:8332. doi: 10.1038/s41467-025-63395-1 (PMC12457654; doi:10.1038/s41467-025-63395-1)
Supplement: Supplementary file 7 — Supplementary Data 5 [file 41467_2025_63395_MOESM7_ESM.xlsx]

## Sheet: Supplementary Data 5
Supplementary Data 5. Disease outcomes associated with BMFF in the Obs-PheWAS (sensitivity analysis: incident + prevalent)
Bone region	PheCODE	Description	Group	Cases (n)	Controls (n)	beta	SE	OR	CI_Lower	CI_Upper	P-value	Q-value	Bonferroni
Femoral head (n=35)
femoral head	250.2	Type 2 diabetes	endocrine/metabolic	2103	42863	-0.272404	0.0245956	0.761546	0.725705	0.799158	1.65e-28	5.27e-26	TRUE
femoral head	743.11	Osteoporosis NOS	musculoskeletal	1031	44090	0.383798	0.0402626	1.46785	1.35647	1.58838	1.54e-21	2.45e-19	TRUE
femoral head	401.1	Essential hypertension	circulatory system	10237	35037	-0.0947755	0.0133191	0.909577	0.886139	0.933635	1.11e-12	1.18e-10	TRUE
femoral head	803.2	Fracture of radius and ulna	injuries & poisonings	491	43119	0.325828	0.0555467	1.38518	1.24229	1.5445	4.47e-09	3.56e-07	TRUE
femoral head	274.1	Gout	endocrine/metabolic	657	44559	-0.208753	0.040275	0.811596	0.749993	0.878259	2.18e-07	1.39e-05	TRUE
femoral head	740.1	Osteoarthritis; localized	musculoskeletal	926	42116	-0.189883	0.0377418	0.827056	0.768083	0.890556	4.88e-07	2.59e-05	TRUE
femoral head	585.1	Acute renal failure	genitourinary	754	43590	-0.192512	0.0393682	0.824884	0.763628	0.891054	1.01e-06	4.59e-05	TRUE
femoral head	278.1	Obesity	endocrine/metabolic	2128	43149	-0.122419	0.0271079	0.884778	0.838995	0.933059	6.3e-06	0.000251318	TRUE
femoral head	622.1	Polyp of corpus uteri	genitourinary	1092	43557	-0.176855	0.0397848	0.837901	0.775045	0.905854	8.78e-06	0.000311095	TRUE
femoral head	574.1	Cholelithiasis	digestive	1089	43017	-0.156889	0.0357552	0.854799	0.796946	0.916853	1.14e-05	0.000365162	TRUE
femoral head	747.13	Congenital anomalies of great vessels	congenital anomalies	242	44959	-0.264306	0.0671438	0.767739	0.673069	0.875724	8.27e-05	0.00239855	TRUE
femoral head	396	Abnormal heart sounds	circulatory system	208	44076	-0.303306	0.0795621	0.738373	0.631758	0.862979	0.000137738	0.00366154	TRUE
femoral head	733	Other disorders of bone and cartilage	musculoskeletal	495	43035	0.209012	0.0551668	1.23246	1.10615	1.37319	0.000151425	0.00371574	FALSE
femoral head	218.1	Uterine leiomyoma	neoplasms	1480	42458	-0.126436	0.0345294	0.88123	0.823564	0.942935	0.000250556	0.0057091	FALSE
femoral head	288.11	Neutropenia	hematopoietic	331	44371	-0.226238	0.0622753	0.797528	0.705888	0.901064	0.000280283	0.00596068	FALSE
femoral head	198.1	Secondary malignancy of lymph nodes	neoplasms	578	40540	-0.170178	0.0483019	0.843514	0.767321	0.927274	0.000426334	0.00839736	FALSE
femoral head	800	Fracture of lower limb	injuries & poisonings	234	43119	0.279406	0.0797913	1.32234	1.1309	1.5462	0.000462273	0.00839736	FALSE
femoral head	416	Cardiomegaly	circulatory system	486	44309	-0.169272	0.048431	0.844279	0.767822	0.928349	0.000473832	0.00839736	FALSE
femoral head	716.9	Arthropathy NOS	musculoskeletal	5647	39159	-0.0568041	0.0165102	0.944779	0.914695	0.975852	0.000580562	0.00974733	FALSE
femoral head	627.1	Postmenopausal bleeding	genitourinary	1116	41344	-0.135114	0.0394376	0.873617	0.808632	0.943824	0.000612518	0.00976967	FALSE
femoral head	202.2	Non-Hodgkins lymphoma	neoplasms	205	44666	-0.253691	0.074834	0.775932	0.670075	0.898511	0.000698799	0.0106151	FALSE
femoral head	804	Fracture of hand or wrist	injuries & poisonings	370	43119	0.197804	0.059713	1.21872	1.08412	1.37004	0.000924398	0.0130117	FALSE
femoral head	285	Other anemias	hematopoietic	1442	42579	-0.100579	0.0304006	0.904314	0.852004	0.959835	0.000938148	0.0130117	FALSE
femoral head	726	Peripheral enthesopathies and allied syndromes	musculoskeletal	1068	40890	-0.10874	0.0346464	0.896963	0.838075	0.959989	0.00169768	0.022565	FALSE
femoral head	289.4	Lymphadenitis	hematopoietic	322	44371	-0.191015	0.0620487	0.82612	0.73152	0.932954	0.00208066	0.0265492	FALSE
femoral head	599.4	Urinary incontinence	genitourinary	1025	42102	-0.118214	0.0387451	0.888506	0.82353	0.958607	0.00228019	0.0279126	FALSE
femoral head	394	Rheumatic disease of the heart valves	circulatory system	215	44076	-0.218552	0.0718822	0.803682	0.698066	0.925276	0.00236251	0.0279126	FALSE
femoral head	317.1	Alcoholism	mental disorders	1652	41967	0.0852888	0.0283044	1.08903	1.03026	1.15115	0.00258453	0.0294153	FALSE
femoral head	716.2	Unspecified monoarthritis	musculoskeletal	2172	39159	-0.0749389	0.0249554	0.9278	0.883511	0.974309	0.00267412	0.0294153	FALSE
femoral head	573.7	Abnormal results of function study of liver	digestive	554	43829	-0.137168	0.0476693	0.871824	0.794057	0.957207	0.00400855	0.0426242	FALSE
femoral head	327.3	Sleep apnea	neurological	671	44506	-0.119334	0.0421723	0.887511	0.817102	0.963988	0.00465954	0.0454506	FALSE
femoral head	600	Hyperplasia of prostate	genitourinary	2336	41440	-0.0650539	0.0230061	0.937017	0.895703	0.980236	0.00468871	0.0454506	FALSE
femoral head	726.1	Enthesopathy	musculoskeletal	1321	40890	-0.0895147	0.0317222	0.914375	0.859254	0.973031	0.00477506	0.0454506	FALSE
femoral head	740.11	Osteoarthrosis, localized, primary	musculoskeletal	437	42116	-0.15204	0.0540726	0.858954	0.772578	0.954986	0.00492678	0.0454506	FALSE
femoral head	720	Spinal stenosis	musculoskeletal	586	43097	-0.13009	0.0463303	0.878016	0.801799	0.961479	0.00498675	0.0454506	FALSE
Total hip (n=43)
total hip	250.2	Type 2 diabetes	endocrine/metabolic	2012	42864	-0.331649	0.0257862	0.717739	0.682365	0.754947	7.41e-38	2.39e-35	TRUE
total hip	743.11	Osteoporosis NOS	musculoskeletal	1088	43933	0.448976	0.0365739	1.56671	1.45833	1.68314	1.22e-34	1.97e-32	TRUE
total hip	185	Cancer of prostate	neoplasms	1475	41382	0.294576	0.0296455	1.34256	1.26677	1.42288	2.88e-23	3.1e-21	TRUE
total hip	401.1	Essential hypertension	circulatory system	10059	35114	-0.119426	0.0133533	0.88743	0.864505	0.910963	3.77e-19	3.03e-17	TRUE
total hip	803.2	Fracture of radius and ulna	injuries & poisonings	501	42995	0.328284	0.0522712	1.38858	1.25337	1.53839	3.38e-10	2.17e-08	TRUE
total hip	278.1	Obesity	endocrine/metabolic	2022	43154	-0.147577	0.0271086	0.862796	0.81815	0.909879	5.21e-08	2.8e-06	TRUE
total hip	574.1	Cholelithiasis	digestive	1067	42954	-0.17504	0.035282	0.839423	0.783337	0.899526	7.01e-07	3.22e-05	TRUE
total hip	990	Effects radiation NOS	injuries & poisonings	748	44063	0.193795	0.0409784	1.21385	1.12017	1.31536	2.25e-06	9.07e-05	TRUE
total hip	716.9	Arthropathy NOS	musculoskeletal	5676	39024	-0.0754679	0.0161975	0.92731	0.898333	0.957221	3.17e-06	0.000107782	TRUE
total hip	574.12	Cholelithiasis with other cholecystitis	digestive	740	42954	-0.196726	0.0423224	0.821416	0.756027	0.89246	3.35e-06	0.000107782	TRUE
total hip	574.11	Cholelithiasis with acute cholecystitis	digestive	223	42954	-0.338292	0.0752135	0.712987	0.61526	0.826237	6.87e-06	0.000180143	TRUE
total hip	622.1	Polyp of corpus uteri	genitourinary	1114	43422	-0.163018	0.0365242	0.849576	0.790883	0.912625	8.07e-06	0.000180143	TRUE
total hip	733	Other disorders of bone and cartilage	musculoskeletal	508	42885	0.229775	0.0515042	1.25832	1.13749	1.39197	8.15e-06	0.000180143	TRUE
total hip	585.1	Acute renal failure	genitourinary	750	43506	-0.179196	0.0403213	0.835942	0.772421	0.904687	8.82e-06	0.000180143	TRUE
total hip	994.2	Sepsis	injuries & poisonings	445	44742	-0.234299	0.0527331	0.791125	0.713441	0.877268	8.87e-06	0.000180143	TRUE
total hip	38	Septicemia	infectious diseases	459	43572	-0.231004	0.0520153	0.793737	0.716803	0.878927	8.95e-06	0.000180143	TRUE
total hip	618.1	Prolapse of vaginal walls	genitourinary	805	43815	-0.180892	0.0426542	0.834525	0.767594	0.907293	2.23e-05	0.000421665	TRUE
total hip	716.2	Unspecified monoarthritis	musculoskeletal	2152	39024	-0.103799	0.0247662	0.901407	0.858696	0.946242	2.78e-05	0.000496525	TRUE
total hip	174.11	Malignant neoplasm of female breast	neoplasms	1662	41962	-0.125982	0.0303671	0.88163	0.830687	0.935698	3.34e-05	0.000566781	TRUE
total hip	274.1	Gout	endocrine/metabolic	608	44501	-0.18017	0.0439565	0.835128	0.76619	0.910269	4.15e-05	0.000668537	TRUE
total hip	627.1	Postmenopausal bleeding	genitourinary	1141	41201	-0.145077	0.0361389	0.864956	0.805809	0.928445	5.96e-05	0.000913748	TRUE
total hip	574.2	Calculus of bile duct	digestive	309	42954	-0.244928	0.0642845	0.782761	0.690095	0.887869	0.000138929	0.00203342	TRUE
total hip	218.1	Uterine leiomyoma	neoplasms	1499	42321	-0.116596	0.0319242	0.889945	0.835966	0.947409	0.00025993	0.00363902	FALSE
total hip	327.3	Sleep apnea	neurological	630	44444	-0.154111	0.0439135	0.857177	0.786485	0.934223	0.000449084	0.00602522	FALSE
total hip	701.2	Scar conditions and fibrosis of skin	dermatologic	303	44479	-0.224881	0.0660254	0.798611	0.701671	0.908944	0.000659272	0.00849142	FALSE
total hip	574.3	Cholecystitis without cholelithiasis	digestive	336	42954	-0.204135	0.0616235	0.815352	0.722587	0.920026	0.000924263	0.0114466	FALSE
total hip	562.1	Diverticulosis	digestive	5433	34281	-0.0540368	0.0165725	0.947397	0.917118	0.978676	0.00111168	0.0132578	FALSE
total hip	622.2	Mucous polyp of cervix	genitourinary	480	43422	-0.178636	0.0551001	0.836411	0.750788	0.931798	0.00118686	0.0136489	FALSE
total hip	571.5	Other chronic nonalcoholic liver disease	digestive	440	43770	-0.172448	0.0533925	0.841602	0.75798	0.934448	0.00123868	0.0137536	FALSE
total hip	805	Fracture of vertebral column without mention of spinal cord injury	injuries & poisonings	242	42995	0.221555	0.0723088	1.24802	1.0831	1.43804	0.00218393	0.0234408	FALSE
total hip	318	Tobacco use disorder	mental disorders	1450	41908	-0.0911454	0.0298492	0.912885	0.861009	0.967886	0.00226164	0.0234919	FALSE
total hip	550	Abdominal hernia	digestive	301	38348	-0.194878	0.0647997	0.822935	0.724781	0.934381	0.00263497	0.0265144	FALSE
total hip	443.1	Raynaud's syndrome	circulatory system	240	44177	0.219642	0.07453	1.24563	1.07634	1.44155	0.0032085	0.0313071	FALSE
total hip	689	Disorder of skin and subcutaneous tissue NOS	dermatologic	1184	44003	-0.0968651	0.0330045	0.907678	0.850821	0.968336	0.0033365	0.0315986	FALSE
total hip	578.9	Hemorrhage of gastrointestinal tract	digestive	1165	41774	0.0980357	0.0335193	1.103	1.03287	1.1779	0.00344728	0.0317149	FALSE
total hip	740.9	Osteoarthrosis NOS	musculoskeletal	2028	41968	-0.0733413	0.0256704	0.929284	0.883684	0.977236	0.00427615	0.0382477	FALSE
total hip	550.5	Ventral hernia	digestive	281	38348	-0.188802	0.0669834	0.82795	0.726084	0.944108	0.0048227	0.0419705	FALSE
total hip	550.4	Umbilical hernia	digestive	517	38348	-0.13427	0.0484405	0.874354	0.795159	0.961436	0.00557371	0.0454831	FALSE
total hip	479	Other upper respiratory disease	respiratory	545	42353	0.13376	0.0482672	1.14312	1.03993	1.25654	0.00558434	0.0454831	FALSE
total hip	496	Chronic airway obstruction	respiratory	687	40905	-0.117355	0.0424059	0.889269	0.818346	0.96634	0.00565008	0.0454831	FALSE
total hip	211	Benign neoplasm of other parts of digestive system	neoplasms	1179	43286	-0.0918896	0.0333683	0.912206	0.854455	0.97386	0.00589078	0.0461651	FALSE
total hip	804	Fracture of hand or wrist	injuries & poisonings	382	42995	0.15862	0.0577512	1.17189	1.04648	1.31234	0.00602153	0.0461651	FALSE
total hip	740.11	Osteoarthrosis, localized, primary	musculoskeletal	446	41968	-0.144405	0.0529279	0.865538	0.780248	0.96015	0.00636562	0.0476682	FALSE
Diaphysis (n=14)
diaphysis	743.11	Osteoporosis NOS	musculoskeletal	1022	42916	0.379538	0.0368076	1.46161	1.35988	1.57095	6.26e-25	1.96e-22	TRUE
diaphysis	250.2	Type 2 diabetes	endocrine/metabolic	1971	41818	-0.194312	0.0243563	0.823401	0.785016	0.863662	1.49e-15	2.33e-13	TRUE
diaphysis	401.1	Essential hypertension	circulatory system	9831	34255	-0.0950894	0.0128528	0.909292	0.886671	0.932489	1.38e-13	1.44e-11	TRUE
diaphysis	627.1	Postmenopausal bleeding	genitourinary	1126	40167	-0.161551	0.0357163	0.850823	0.793299	0.912518	6.09e-06	0.000476678	TRUE
diaphysis	396	Abnormal heart sounds	circulatory system	207	42933	-0.329207	0.0762378	0.719494	0.61963	0.835453	1.57e-05	0.000984895	TRUE
diaphysis	562.1	Diverticulosis	digestive	5295	33470	-0.0612605	0.0159646	0.940578	0.911603	0.970475	0.000124405	0.0064898	TRUE
diaphysis	618.1	Prolapse of vaginal walls	genitourinary	790	42764	-0.157173	0.0421832	0.854556	0.786744	0.928213	0.000194574	0.00870024	FALSE
diaphysis	803.2	Fracture of radius and ulna	injuries & poisonings	492	41974	0.183499	0.0513412	1.20141	1.0864	1.3286	0.000351418	0.0123779	FALSE
diaphysis	557.1	Celiac disease	digestive	283	33470	0.236412	0.0662073	1.2667	1.11254	1.44221	0.000355913	0.0123779	FALSE
diaphysis	327.3	Sleep apnea	neurological	627	43361	-0.145874	0.0412695	0.864266	0.79711	0.937081	0.000408276	0.012779	FALSE
diaphysis	274.1	Gout	endocrine/metabolic	592	43437	-0.144016	0.0413985	0.865874	0.798391	0.939061	0.000503741	0.0132579	FALSE
diaphysis	573.7	Abnormal results of function study of liver	digestive	517	42733	-0.16453	0.0473282	0.848293	0.773142	0.930749	0.00050829	0.0132579	FALSE
diaphysis	218.1	Uterine leiomyoma	neoplasms	1474	41286	-0.107954	0.0316643	0.897669	0.843652	0.955145	0.000651252	0.0156801	FALSE
diaphysis	618.2	Uterine/Uterovaginal prolapse	genitourinary	659	42764	-0.146652	0.0459541	0.863594	0.789211	0.944989	0.00141649	0.0316686	FALSE
Spine (n=142)
spine	250.2	Type 2 diabetes	endocrine/metabolic	2227	45866	0.491393	0.0245439	1.63459	1.55782	1.71515	3.62e-89	1.2e-86	TRUE
spine	272.11	Hypercholesterolemia	endocrine/metabolic	5161	42738	0.274213	0.0166832	1.31549	1.27317	1.35922	1.05e-60	1.74e-58	TRUE
spine	411.3	Angina pectoris	circulatory system	1916	44325	0.367317	0.0258258	1.44386	1.37259	1.51882	6.61e-46	7.29e-44	TRUE
spine	411.4	Coronary atherosclerosis	circulatory system	2597	44325	0.303584	0.0224246	1.35471	1.29645	1.41558	9.33e-42	7.72e-40	TRUE
spine	318	Tobacco use disorder	mental disorders	1599	44852	0.355644	0.0275512	1.4271	1.35208	1.50628	4.03e-38	2.67e-36	TRUE
spine	411.8	Other chronic ischemic heart disease, unspecified	circulatory system	1803	44325	0.340566	0.0265239	1.40574	1.33453	1.48076	9.79e-38	5.4e-36	TRUE
spine	306	Other mental disorder	mental disorders	5763	41114	0.198752	0.0156809	1.21988	1.18296	1.25795	8.17e-37	3.86e-35	TRUE
spine	272.1	Hyperlipidemia	endocrine/metabolic	965	42738	0.396941	0.0354894	1.48727	1.38733	1.5944	4.84e-29	2e-27	TRUE
spine	401.1	Essential hypertension	circulatory system	10874	37539	0.141029	0.012708	1.15146	1.12313	1.1805	1.29e-28	4.74e-27	TRUE
spine	411.2	Myocardial infarction	circulatory system	1591	44325	0.300709	0.0279504	1.35082	1.2788	1.42688	5.4e-27	1.79e-25	TRUE
spine	743.11	Osteoporosis NOS	musculoskeletal	1106	47145	0.356173	0.0351964	1.42785	1.33267	1.52983	4.52e-24	1.36e-22	TRUE
spine	496	Chronic airway obstruction	respiratory	740	43836	0.407437	0.0406207	1.50296	1.38794	1.62751	1.12e-23	3.09e-22	TRUE
spine	530.11	GERD	digestive	3441	41524	0.180703	0.0195904	1.19806	1.15293	1.24496	2.86e-20	7.28e-19	TRUE
spine	550.2	Diaphragmatic hernia	digestive	4453	41047	0.158874	0.0175245	1.17219	1.13261	1.21315	1.24e-19	2.93e-18	TRUE
spine	197	Chemotherapy	neoplasms	1285	43350	0.281036	0.0313123	1.3245	1.24566	1.40833	2.83e-19	6.24e-18	TRUE
spine	411.1	Unstable angina (intermediate coronary syndrome)	circulatory system	491	44325	0.400156	0.0488879	1.49206	1.35572	1.6421	2.72e-16	5.62e-15	TRUE
spine	427.2	Atrial fibrillation and flutter	circulatory system	1073	44588	0.269962	0.0336484	1.30992	1.22631	1.39922	1.03e-15	2.01e-14	TRUE
spine	418	Nonspecific chest pain	circulatory system	3710	44259	0.149219	0.0187896	1.16093	1.11895	1.20448	2e-15	3.67e-14	TRUE
spine	535	Gastritis and duodenitis	digestive	2744	43334	0.164182	0.0216462	1.17843	1.12948	1.2295	3.33e-14	5.8e-13	TRUE
spine	174.11	Malignant neoplasm of female breast	neoplasms	1670	45166	0.2085	0.0290644	1.23183	1.16362	1.30404	7.3e-13	1.21e-11	TRUE
spine	250.23	Type 2 diabetes with ophthalmic manifestations	endocrine/metabolic	203	45866	0.533651	0.0760707	1.70515	1.46896	1.97931	2.3e-12	3.62e-11	TRUE
spine	562.1	Diverticulosis	digestive	5848	36758	0.107502	0.0157362	1.11349	1.07967	1.14837	8.4e-12	1.26e-10	TRUE
spine	428.2	Heart failure NOS	circulatory system	615	47591	0.287857	0.0441112	1.33357	1.22311	1.454	6.77e-11	9.74e-10	TRUE
spine	785	Abdominal pain	symptoms	5761	42666	0.100955	0.0154888	1.10623	1.07315	1.14033	7.13e-11	9.83e-10	TRUE
spine	720	Spinal stenosis	musculoskeletal	637	46047	0.265347	0.0438073	1.30388	1.1966	1.42078	1.39e-09	1.83e-08	TRUE
spine	495	Asthma	respiratory	3760	43836	0.112827	0.0187246	1.11944	1.0791	1.16128	1.68e-09	2.14e-08	TRUE
spine	366.2	Senile cataract	sense organs	3000	43169	0.127852	0.0215128	1.13639	1.08947	1.18533	2.8e-09	3.43e-08	TRUE
spine	721.1	Spondylosis without myelopathy	musculoskeletal	988	46047	0.207842	0.0356629	1.23102	1.14791	1.32015	5.61e-09	6.49e-08	TRUE
spine	530.14	Reflux esophagitis	digestive	1731	41524	0.156707	0.0268991	1.16965	1.10958	1.23297	5.69e-09	6.49e-08	TRUE
spine	585.3	Chronic renal failure [CKD]	genitourinary	399	46610	0.318371	0.0550103	1.37489	1.23436	1.53141	7.14e-09	7.88e-08	TRUE
spine	558	Noninfectious gastroenteritis	digestive	1697	36758	0.154023	0.0273469	1.16652	1.10564	1.23075	1.78e-08	1.9e-07	TRUE
spine	300.1	Anxiety disorder	mental disorders	1466	41114	0.164356	0.029393	1.17863	1.11265	1.24853	2.25e-08	2.33e-07	TRUE
spine	512.7	Shortness of breath	respiratory	898	46990	0.203839	0.0369942	1.2261	1.14034	1.31831	3.59e-08	3.6e-07	TRUE
spine	366	Cataract	sense organs	3905	43169	0.100386	0.0190906	1.1056	1.06499	1.14775	1.45e-07	1.41e-06	TRUE
spine	535.6	Duodenitis	digestive	1196	43334	0.167692	0.03192	1.18257	1.11085	1.25892	1.49e-07	1.41e-06	TRUE
spine	530.12	Ulcer of esophagus	digestive	559	41524	0.226804	0.0462207	1.25458	1.14592	1.37355	9.25e-07	8.5e-06	TRUE
spine	414	Other forms of chronic heart disease	circulatory system	482	44325	0.240755	0.0495149	1.27221	1.15454	1.40187	1.16e-06	1.04e-05	TRUE
spine	208	Benign neoplasm of colon	neoplasms	4380	43838	0.0846197	0.0174294	1.0883	1.05175	1.12612	1.2e-06	1.05e-05	TRUE
spine	760	Back pain	symptoms	1576	46851	0.134527	0.0281523	1.144	1.08258	1.20889	1.77e-06	1.5e-05	TRUE
spine	211	Benign neoplasm of other parts of digestive system	neoplasms	1239	46420	0.150581	0.0317922	1.16251	1.09228	1.23725	2.18e-06	1.8e-05	TRUE
spine	427.9	Palpitations	circulatory system	723	44588	0.195866	0.0414581	1.21636	1.12143	1.31933	2.31e-06	1.86e-05	TRUE
spine	990	Effects radiation NOS	injuries & poisonings	792	47230	0.18362	0.0393194	1.20156	1.11244	1.29782	3.01e-06	2.37e-05	TRUE
spine	561	Symptoms involving digestive system	digestive	2759	36758	0.102189	0.021914	1.10759	1.06103	1.1562	3.11e-06	2.4e-05	TRUE
spine	721	Spondylosis and allied disorders	musculoskeletal	500	46047	0.23032	0.0498204	1.259	1.14188	1.38814	3.78e-06	2.85e-05	TRUE
spine	733	Other disorders of bone and cartilage	musculoskeletal	519	46031	0.22775	0.0494599	1.25577	1.13975	1.3836	4.13e-06	3.04e-05	TRUE
spine	722.9	Other and unspecified disc disorder	musculoskeletal	650	46047	0.197543	0.0431172	1.21841	1.11967	1.32585	4.62e-06	3.32e-05	TRUE
spine	480	Pneumonia	respiratory	494	46963	0.225995	0.0494087	1.25357	1.13787	1.38104	4.79e-06	3.37e-05	TRUE
spine	395.1	Nonrheumatic mitral valve disorders	circulatory system	587	47125	0.205199	0.045316	1.22777	1.12342	1.34181	5.95e-06	4.1e-05	TRUE
spine	394.2	Mitral valve disease	circulatory system	597	47125	0.202765	0.0449289	1.22478	1.12154	1.33753	6.39e-06	4.25e-05	TRUE
spine	622.1	Polyp of corpus uteri	genitourinary	1126	46644	-0.152969	0.0339019	0.858156	0.802987	0.917116	6.42e-06	4.25e-05	TRUE
spine	535.8	Other specified gastritis	digestive	1709	43334	0.121712	0.0271403	1.12943	1.07092	1.19114	7.31e-06	4.67e-05	TRUE
spine	394.7	Disease of tricuspid valve	circulatory system	330	47125	0.270391	0.0603074	1.31048	1.16438	1.47491	7.34e-06	4.67e-05	TRUE
spine	198.1	Secondary malignancy of lymph nodes	neoplasms	610	43350	0.202652	0.0453659	1.22465	1.12045	1.33853	7.93e-06	4.78e-05	TRUE
spine	458.1	Orthostatic hypotension	circulatory system	279	45329	0.292187	0.0654778	1.33935	1.17804	1.52276	8.11e-06	4.78e-05	TRUE
spine	530.1	Esophagitis, GERD and related diseases	digestive	1390	41524	0.133368	0.0298951	1.14267	1.07764	1.21163	8.15e-06	4.78e-05	TRUE
spine	722.6	Degeneration of intervertebral disc	musculoskeletal	443	46047	0.234762	0.0526404	1.26461	1.14064	1.40205	8.21e-06	4.78e-05	TRUE
spine	789	Nausea and vomiting	symptoms	1497	46930	0.129187	0.0289712	1.1379	1.07509	1.20439	8.23e-06	4.78e-05	TRUE
spine	8.5	Bacterial enteritis	infectious diseases	281	47952	0.284803	0.0651195	1.3295	1.17019	1.51049	1.22e-05	6.98e-05	TRUE
spine	426.32	Left bundle branch block	circulatory system	325	44588	0.260502	0.0609106	1.29758	1.15156	1.46212	1.9e-05	0.000106375	TRUE
spine	571.5	Other chronic nonalcoholic liver disease	digestive	480	46900	0.213412	0.0501212	1.23789	1.12207	1.36568	2.06e-05	0.000113829	TRUE
spine	261.2	Vitamin B-complex deficiencies	endocrine/metabolic	207	47743	0.31976	0.0757238	1.3768	1.1869	1.59708	2.41e-05	0.000130311	TRUE
spine	594.1	Calculus of kidney	genitourinary	473	47247	0.210431	0.0498627	1.23421	1.1193	1.36092	2.44e-05	0.000130311	TRUE
spine	274.1	Gout	endocrine/metabolic	702	47641	0.168884	0.0411619	1.18398	1.09221	1.28346	4.08e-05	0.000214342	TRUE
spine	454.1	Varicose veins of lower extremity	circulatory system	1466	43480	-0.120231	0.0293546	0.886715	0.837138	0.939229	4.21e-05	0.00021757	TRUE
spine	530.3	Stricture and stenosis of esophagus	digestive	353	41524	0.235004	0.0577037	1.26491	1.12965	1.41638	4.65e-05	0.000236747	TRUE
spine	285	Other anemias	hematopoietic	1539	45544	0.115971	0.0285872	1.12296	1.06177	1.18768	4.98e-05	0.000249568	TRUE
spine	509.2	Respiratory insufficiency	respiratory	229	46807	0.285544	0.0717715	1.33049	1.15589	1.53145	6.93e-05	0.000342602	TRUE
spine	427.11	Paroxysmal supraventricular tachycardia	circulatory system	376	44588	0.224529	0.0568788	1.25173	1.11968	1.39936	7.9e-05	0.000384399	TRUE
spine	276.12	Hyposmolality and/or hyponatremia	endocrine/metabolic	444	47206	0.20591	0.0522603	1.22864	1.10902	1.36116	8.15e-05	0.000390736	TRUE
spine	531.2	Gastric ulcer	digestive	572	47435	0.180889	0.046034	1.19828	1.0949	1.31143	8.51e-05	0.000402547	TRUE
spine	470	Septal Deviations/Turbinate Hypertrophy	respiratory	696	45338	0.160436	0.0412985	1.17402	1.08274	1.27301	0.000102423	0.000473734	TRUE
spine	532	Dysphagia	digestive	1146	41524	0.128174	0.0330065	1.13675	1.06554	1.21272	0.000103048	0.000473734	TRUE
spine	512.8	Cough	respiratory	511	46990	0.186218	0.0487996	1.20468	1.0948	1.3256	0.000135647	0.000615057	TRUE
spine	288.11	Neutropenia	hematopoietic	347	47452	0.22113	0.0593841	1.24749	1.11042	1.40147	0.000196305	0.000878067	FALSE
spine	175	Acquired absence of breast	neoplasms	365	45016	0.224105	0.0602869	1.2512	1.11176	1.40814	0.000201361	0.000888671	FALSE
spine	717	Polymyalgia Rheumatica	musculoskeletal	307	48120	0.234935	0.0632585	1.26483	1.11734	1.43179	0.000204092	0.000888873	FALSE
spine	507	Pleurisy; pleural effusion	respiratory	854	46807	0.139017	0.0377262	1.14914	1.06724	1.23734	0.000228804	0.000975856	FALSE
spine	798	Malaise and fatigue	symptoms	511	47805	0.179124	0.0486274	1.19617	1.08743	1.31579	0.00022996	0.000975856	FALSE
spine	317	Alcohol-related disorders	mental disorders	511	44852	0.176782	0.048271	1.19337	1.08564	1.31179	0.000249986	0.00104741	FALSE
spine	317.1	Alcoholism	mental disorders	1792	44852	0.0968529	0.026472	1.1017	1.04599	1.16037	0.000253502	0.00104886	FALSE
spine	519.8	Other diseases of respiratory system, NEC	respiratory	1071	47283	0.123546	0.0338886	1.1315	1.05879	1.20921	0.000266725	0.00108995	FALSE
spine	578.9	Hemorrhage of gastrointestinal tract	digestive	1247	44741	0.11378	0.0313691	1.12051	1.05369	1.19156	0.000286577	0.00115679	FALSE
spine	475	Chronic sinusitis	respiratory	445	45338	0.183376	0.0518102	1.20127	1.08527	1.32966	0.000401062	0.00159941	FALSE
spine	564.1	Irritable Bowel Syndrome	digestive	1175	36758	0.114791	0.0329223	1.12164	1.05155	1.1964	0.000488964	0.00190876	FALSE
spine	365	Glaucoma	sense organs	873	45605	0.130868	0.0375403	1.13982	1.05896	1.22685	0.000490165	0.00190876	FALSE
spine	805	Fracture of vertebral column without mention of spinal cord injury	injuries & poisonings	265	46089	0.230952	0.0671556	1.2598	1.10443	1.43703	0.000583758	0.00224679	FALSE
spine	418.1	Precordial pain	circulatory system	701	44259	0.142553	0.0417446	1.15321	1.06262	1.25154	0.00063811	0.00242775	FALSE
spine	764	Sciatica	symptoms	447	47765	0.176792	0.0520853	1.19338	1.07757	1.32165	0.00068811	0.00258823	FALSE
spine	479	Other upper respiratory disease	respiratory	593	45338	0.152193	0.0449516	1.16438	1.06619	1.27163	0.000709967	0.00264044	FALSE
spine	480.11	Pneumococcal pneumonia	respiratory	777	46963	0.131677	0.0395423	1.14074	1.05567	1.23267	0.000868383	0.00319372	FALSE
spine	615	Endometriosis	genitourinary	529	47267	0.161787	0.048723	1.17561	1.06854	1.29341	0.000898408	0.00326784	FALSE
spine	521.1	Dental caries	digestive	456	46740	0.170097	0.0513165	1.18542	1.07199	1.31085	0.000917542	0.00330116	FALSE
spine	339	Other headache syndromes	neurological	1140	46671	0.108063	0.0328997	1.11412	1.04454	1.18833	0.00102126	0.00363482	FALSE
spine	574.12	Cholelithiasis with other cholecystitis	digestive	796	46046	0.128519	0.0395922	1.13714	1.05224	1.2289	0.00117006	0.00410558	FALSE
spine	459.9	Circulatory disease NEC	circulatory system	2240	45329	0.0773427	0.0238412	1.08041	1.03109	1.1321	0.00117834	0.00410558	FALSE
spine	357	Inflammatory and toxic neuropathy	neurological	253	48089	0.222231	0.0687717	1.24886	1.09138	1.42907	0.0012317	0.00424681	FALSE
spine	516.1	Hemoptysis	respiratory	232	48179	0.227931	0.0711149	1.256	1.09258	1.44385	0.00135011	0.00457967	FALSE
spine	564.9	Personal history of diseases of digestive system	digestive	3078	36758	0.0662753	0.020686	1.06852	1.02606	1.11273	0.00135592	0.00457967	FALSE
spine	426.31	Right bundle branch block	circulatory system	332	44588	0.190345	0.0596394	1.20967	1.07622	1.35967	0.00141486	0.0047305	FALSE
spine	411.9	Other acute and subacute forms of ischemic heart disease	circulatory system	235	44325	0.224948	0.0706132	1.25226	1.0904	1.43814	0.00144432	0.00478072	FALSE
spine	276.5	Hypovolemia	endocrine/metabolic	405	47206	0.172837	0.0546604	1.18867	1.06791	1.32309	0.00156678	0.00513468	FALSE
spine	578.2	Blood in stool	digestive	284	44741	0.203747	0.0647405	1.22599	1.07989	1.39186	0.00164878	0.00535044	FALSE
spine	960.2	Allergy/adverse effect of penicillin	injuries & poisonings	2527	44315	0.0709115	0.02265	1.07349	1.02687	1.12222	0.00174359	0.0056032	FALSE
spine	585.1	Acute renal failure	genitourinary	818	46610	0.119378	0.0385683	1.1268	1.04476	1.21528	0.0019666	0.00625908	FALSE
spine	433.3	Cerebral ischemia	circulatory system	231	46976	0.221131	0.0718822	1.24749	1.08355	1.43623	0.00209591	0.0066071	FALSE
spine	740.1	Osteoarthritis; localized	musculoskeletal	990	45044	0.109311	0.0355775	1.11551	1.04037	1.19607	0.00212293	0.00662916	FALSE
spine	591	Urinary tract infection	genitourinary	1497	44765	0.0882388	0.0288913	1.09225	1.03212	1.15588	0.00225687	0.00698154	FALSE
spine	514	Abnormal findings examination of lungs	respiratory	324	48096	0.184323	0.0606241	1.2024	1.06769	1.35411	0.00236244	0.00724045	FALSE
spine	960	Poisoning by antibiotics	injuries & poisonings	809	44315	0.119496	0.0396158	1.12693	1.04274	1.21792	0.00255812	0.00776824	FALSE
spine	340	Migraine	neurological	680	46671	0.128054	0.0426199	1.13661	1.04553	1.23564	0.00265959	0.00800295	FALSE
spine	41	Bacterial infection NOS	infectious diseases	646	46693	0.129769	0.0434509	1.13857	1.04561	1.23978	0.00282133	0.00841316	FALSE
spine	38	Septicemia	infectious diseases	496	46693	0.146611	0.0492996	1.1579	1.05125	1.27537	0.00294058	0.00869047	FALSE
spine	41.4	E. coli	infectious diseases	325	46693	0.17916	0.0612214	1.19621	1.06095	1.34872	0.00342874	0.0100435	FALSE
spine	994.2	Sepsis	injuries & poisonings	478	47949	0.146017	0.0500945	1.15722	1.04899	1.2766	0.00355875	0.0103329	FALSE
spine	509.1	Respiratory failure	respiratory	251	46807	0.19976	0.0687185	1.22111	1.06724	1.39717	0.0036499	0.0105054	FALSE
spine	530.9	Heartburn	digestive	397	41524	0.161012	0.0557021	1.1747	1.0532	1.31021	0.00384513	0.0109719	FALSE
spine	280.1	Iron deficiency anemias, unspecified or not due to blood loss	hematopoietic	1424	45544	0.0847905	0.0296985	1.08849	1.02694	1.15373	0.00430304	0.0121736	FALSE
spine	198.2	Secondary malignancy of respiratory organs	neoplasms	209	43350	0.213761	0.0759726	1.23833	1.067	1.43716	0.00489815	0.0137397	FALSE
spine	182	Malignant neoplasm of uterus	neoplasms	213	44171	-0.214027	0.0769462	0.807327	0.694307	0.938744	0.00541058	0.0150496	FALSE
spine	565.1	Anal and rectal polyp	digestive	1410	44889	0.0815278	0.0295391	1.08494	1.02391	1.14961	0.00578019	0.0159437	FALSE
spine	198.6	Secondary malignancy of bone	neoplasms	212	43350	0.204326	0.0750948	1.2267	1.0588	1.42122	0.0065102	0.0178089	FALSE
spine	803.2	Fracture of radius and ulna	injuries & poisonings	512	46089	0.134492	0.0495372	1.14396	1.03811	1.2606	0.00662802	0.0179826	FALSE
spine	386.9	Dizziness and giddiness (Light-headedness and vertigo)	sense organs	813	47285	0.103589	0.0388098	1.10915	1.0279	1.19681	0.00760414	0.0204632	FALSE
spine	364.4	Corneal degenerations	sense organs	285	45605	0.173953	0.0655508	1.19	1.04652	1.35315	0.00796111	0.0211613	FALSE
spine	594.8	Renal colic	genitourinary	241	47247	0.184364	0.0695074	1.20245	1.04931	1.37795	0.00799144	0.0211613	FALSE
spine	740.9	Osteoarthrosis NOS	musculoskeletal	2127	45044	0.0652125	0.0246896	1.06739	1.01696	1.12031	0.00825885	0.0216959	FALSE
spine	696.4	Psoriasis	dermatologic	354	46656	0.153251	0.0582213	1.16562	1.03991	1.30652	0.00848293	0.022109	FALSE
spine	427.7	Tachycardia NOS	circulatory system	312	44588	0.162834	0.0622538	1.17684	1.04166	1.32957	0.00890567	0.0230295	FALSE
spine	471	Nasal polyps	respiratory	489	45338	0.127658	0.0491067	1.13616	1.03191	1.25095	0.00933329	0.0239042	FALSE
spine	574.1	Cholelithiasis	digestive	1149	46046	0.0861057	0.0331603	1.08992	1.02134	1.16311	0.00941388	0.0239042	FALSE
spine	557.1	Celiac disease	digestive	313	36758	0.162167	0.0624933	1.17606	1.04048	1.3293	0.00946058	0.0239042	FALSE
spine	458.9	Hypotension NOS	circulatory system	640	45329	0.111609	0.043711	1.11808	1.02628	1.21809	0.0106692	0.0267539	FALSE
spine	278.1	Obesity	endocrine/metabolic	2266	46149	0.0647437	0.0255573	1.06689	1.01476	1.12169	0.0113003	0.0281233	FALSE
spine	537	Other disorders of stomach and duodenum	digestive	502	43334	0.124157	0.049138	1.13219	1.02824	1.24666	0.011514	0.0284413	FALSE
spine	600	Hyperplasia of prostate	genitourinary	2564	44198	-0.0583786	0.0232236	0.943293	0.901318	0.987222	0.0119451	0.0292875	FALSE
spine	851	Complications of transplants and reattached limbs	injuries & poisonings	499	46766	0.122526	0.0493624	1.13035	1.02611	1.24517	0.0130586	0.0317822	FALSE
spine	367.2	Astigmatism	sense organs	830	47064	0.0957343	0.0388854	1.10047	1.01971	1.18762	0.013818	0.033385	FALSE
spine	716.9	Arthropathy NOS	musculoskeletal	6020	41883	0.036535	0.0154388	1.03721	1.00629	1.06908	0.0179602	0.0430784	FALSE
spine	455	Hemorrhoids	circulatory system	2919	43480	0.0493002	0.0209589	1.05054	1.00825	1.09459	0.0186614	0.0444382	FALSE
spine	220	Benign neoplasm of ovary	neoplasms	233	43948	0.1752	0.0746019	1.19148	1.0294	1.37908	0.0188508	0.0445687	FALSE
spine	365.11	Primary open angle glaucoma	sense organs	294	45605	0.149174	0.0640538	1.16088	1.02391	1.31616	0.0198648	0.046633	FALSE
spine	696.41	Psoriasis vulgaris	dermatologic	379	46656	0.130693	0.0563299	1.13962	1.02049	1.27265	0.0203339	0.047398	FALSE
Signficant associations were identified by logistic regression. Each disease outcome remained significant after FDR correction (Q-value <0.05). Bonferroni = TRUE if P<0.05 after Bonferroni for multiple comparisons.
