# Supplementary material for: Clinical implications of bone marrow adiposity identified by phenome-wide association and Mendelian randomization in the UK Biobank
Source: Nat Commun. 2025 Sep 23;16:8332. doi: 10.1038/s41467-025-63395-1 (PMC12457654; doi:10.1038/s41467-025-63395-1)
Supplement: Supplementary file 8 — Supplementary Data 6 [file 41467_2025_63395_MOESM8_ESM.xlsx]

## Sheet: Supplementary Data 6
Supplementary Data 6. Overlap disease outcomes associated with BMFF in the Obs-PheWAS (sensitivity analysis: incident + prevalent)
Bone region	PheCODE	Description	Group	n_cases	n_controls	beta	SE	OR	CI_Lower	CI_Upper	P-value	Q-value	Bonferroni	Found significant in the main Obs-PheWAS (incident)
femoral head	250.2	Type 2 diabetes	endocrine/metabolic	2103	42863	-0.272404	0.0245956	0.761546	0.725705	0.799158	1.65e-28	5.27e-26	TRUE	Y
total hip	250.2	Type 2 diabetes	endocrine/metabolic	2012	42864	-0.331649	0.0257862	0.717739	0.682365	0.754947	7.41e-38	2.39e-35	TRUE	Y
diaphysis	250.2	Type 2 diabetes	endocrine/metabolic	1971	41818	-0.194312	0.0243563	0.823401	0.785016	0.863662	1.49e-15	2.33e-13	TRUE	Y
spine	250.2	Type 2 diabetes	endocrine/metabolic	2227	45866	0.491393	0.0245439	1.63459	1.55782	1.71515	3.62e-89	1.2e-86	TRUE	Y
femoral head	274.1	Gout	endocrine/metabolic	657	44559	-0.208753	0.040275	0.811596	0.749993	0.878259	2.18e-07	1.39e-05	TRUE	Y
total hip	274.1	Gout	endocrine/metabolic	608	44501	-0.18017	0.0439565	0.835128	0.76619	0.910269	4.15e-05	0.00066854	TRUE	Y
diaphysis	274.1	Gout	endocrine/metabolic	592	43437	-0.144016	0.0413985	0.865874	0.798391	0.939061	0.00050374	0.0132579	FALSE	Y
spine	274.1	Gout	endocrine/metabolic	702	47641	0.168884	0.041162	1.18398	1.09221	1.28346	4.08e-05	0.00021434	TRUE	Y
femoral head	401.1	Essential hypertension	circulatory system	10237	35037	-0.0947755	0.0133191	0.909577	0.886139	0.933635	1.11e-12	1.18e-10	TRUE	Y
total hip	401.1	Essential hypertension	circulatory system	10059	35114	-0.119426	0.0133533	0.88743	0.864505	0.910963	3.77e-19	3.03e-17	TRUE	Y
diaphysis	401.1	Essential hypertension	circulatory system	9831	34255	-0.0950894	0.0128528	0.909292	0.886671	0.932489	1.38e-13	1.44e-11	TRUE	Y
spine	401.1	Essential hypertension	circulatory system	10874	37539	0.141029	0.012708	1.15146	1.12313	1.1805	1.29e-28	4.74e-27	TRUE	Y
femoral head	743.11	Osteoporosis NOS	musculoskeletal	1031	44090	0.383798	0.0402626	1.46785	1.35647	1.58838	1.54e-21	2.45e-19	TRUE	Y
total hip	743.11	Osteoporosis NOS	musculoskeletal	1088	43933	0.448976	0.0365739	1.56671	1.45833	1.68314	1.22e-34	1.97e-32	TRUE	Y
diaphysis	743.11	Osteoporosis NOS	musculoskeletal	1022	42916	0.379538	0.0368076	1.46161	1.35988	1.57095	6.26e-25	1.96e-22	TRUE	Y
spine	743.11	Osteoporosis NOS	musculoskeletal	1106	47145	0.356173	0.0351964	1.42785	1.33267	1.52983	4.52e-24	1.36e-22	TRUE	Y
femoral head	803.2	Fracture of radius and ulna	injuries & poisonings	491	43119	0.325828	0.0555467	1.38518	1.24229	1.5445	4.47e-09	3.56e-07	TRUE	N
total hip	803.2	Fracture of radius and ulna	injuries & poisonings	501	42995	0.328284	0.0522712	1.38858	1.25337	1.53839	3.38e-10	2.17e-08	TRUE	N
diaphysis	803.2	Fracture of radius and ulna	injuries & poisonings	492	41974	0.183499	0.0513412	1.20141	1.0864	1.3286	0.00035142	0.0123779	FALSE	N
spine	803.2	Fracture of radius and ulna	injuries & poisonings	512	46089	0.134492	0.0495372	1.14396	1.03811	1.2606	0.00662802	0.0179826	FALSE	N
femoral head	218.1	Uterine leiomyoma	neoplasms	1480	42458	-0.126436	0.0345294	0.88123	0.823564	0.942935	0.00025056	0.0057091	FALSE	N
total hip	218.1	Uterine leiomyoma	neoplasms	1499	42321	-0.116596	0.0319242	0.889945	0.835966	0.947409	0.00025993	0.00363902	FALSE	N
diaphysis	218.1	Uterine leiomyoma	neoplasms	1474	41286	-0.107954	0.0316643	0.897669	0.843652	0.955145	0.00065125	0.0156801	FALSE	N
femoral head	278.1	Obesity	endocrine/metabolic	2128	43149	-0.122419	0.0271079	0.884778	0.838995	0.933059	6.3e-06	0.00025132	TRUE	Y
total hip	278.1	Obesity	endocrine/metabolic	2022	43154	-0.147577	0.0271086	0.862796	0.81815	0.909879	5.21e-08	2.8e-06	TRUE	Y
spine	278.1	Obesity	endocrine/metabolic	2266	46149	0.0647437	0.0255573	1.06689	1.01476	1.12169	0.0113003	0.0281233	FALSE	Y
femoral head	327.3	Sleep apnea	neurological	671	44506	-0.119334	0.0421723	0.887511	0.817102	0.963988	0.00465954	0.0454506	FALSE	N
total hip	327.3	Sleep apnea	neurological	630	44444	-0.154111	0.0439135	0.857177	0.786485	0.934223	0.00044908	0.00602522	FALSE	N
diaphysis	327.3	Sleep apnea	neurological	627	43361	-0.145874	0.0412695	0.864266	0.79711	0.937081	0.00040828	0.012779	FALSE	N
total hip	562.1	Diverticulosis	digestive	5433	34281	-0.0540368	0.0165725	0.947397	0.917118	0.978676	0.00111168	0.0132578	FALSE	Y
diaphysis	562.1	Diverticulosis	digestive	5295	33470	-0.0612605	0.0159646	0.940578	0.911603	0.970475	0.00012441	0.0064898	TRUE	Y
spine	562.1	Diverticulosis	digestive	5848	36758	0.107502	0.0157362	1.11349	1.07967	1.14837	8.4e-12	1.26e-10	TRUE	Y
femoral head	574.1	Cholelithiasis	digestive	1089	43017	-0.156889	0.0357552	0.854799	0.796946	0.916853	1.14e-05	0.00036516	TRUE	Y
total hip	574.1	Cholelithiasis	digestive	1067	42954	-0.17504	0.035282	0.839423	0.783337	0.899526	7.01e-07	3.22e-05	TRUE	Y
spine	574.1	Cholelithiasis	digestive	1149	46046	0.0861057	0.0331603	1.08992	1.02134	1.16311	0.00941388	0.0239042	FALSE	Y
femoral head	585.1	Acute renal failure	genitourinary	754	43590	-0.192512	0.0393682	0.824884	0.763628	0.891054	1.01e-06	4.59e-05	TRUE	Y
total hip	585.1	Acute renal failure	genitourinary	750	43506	-0.179196	0.0403213	0.835942	0.772421	0.904687	8.82e-06	0.00018014	TRUE	Y
spine	585.1	Acute renal failure	genitourinary	818	46610	0.119378	0.0385683	1.1268	1.04476	1.21528	0.0019666	0.00625908	FALSE	Y
femoral head	622.1	Polyp of corpus uteri	genitourinary	1092	43557	-0.176855	0.0397848	0.837901	0.775045	0.905854	8.78e-06	0.0003111	TRUE	N
total hip	622.1	Polyp of corpus uteri	genitourinary	1114	43422	-0.163018	0.0365242	0.849576	0.790883	0.912625	8.07e-06	0.00018014	TRUE	N
spine	622.1	Polyp of corpus uteri	genitourinary	1126	46644	-0.152969	0.0339019	0.858156	0.802987	0.917116	6.42e-06	4.25e-05	TRUE	N
femoral head	627.1	Postmenopausal bleeding	genitourinary	1116	41344	-0.135114	0.0394376	0.873617	0.808632	0.943824	0.00061252	0.00976967	FALSE	N
total hip	627.1	Postmenopausal bleeding	genitourinary	1141	41201	-0.145077	0.0361389	0.864956	0.805809	0.928445	5.96e-05	0.00091375	TRUE	N
diaphysis	627.1	Postmenopausal bleeding	genitourinary	1126	40167	-0.161551	0.0357162	0.850823	0.793299	0.912518	6.09e-06	0.00047668	TRUE	N
femoral head	716.9	Arthropathy NOS	musculoskeletal	5647	39159	-0.0568041	0.0165102	0.944779	0.914695	0.975852	0.00058056	0.00974733	FALSE	N
total hip	716.9	Arthropathy NOS	musculoskeletal	5676	39024	-0.0754679	0.0161975	0.92731	0.898333	0.957221	3.17e-06	0.00010778	TRUE	N
spine	716.9	Arthropathy NOS	musculoskeletal	6020	41883	0.036535	0.0154388	1.03721	1.00629	1.06908	0.0179602	0.0430784	FALSE	N
femoral head	733	Other disorders of bone and cartilage	musculoskeletal	495	43035	0.209012	0.0551668	1.23246	1.10615	1.37319	0.00015143	0.00371575	FALSE	Y
total hip	733	Other disorders of bone and cartilage	musculoskeletal	508	42885	0.229775	0.0515042	1.25832	1.13749	1.39197	8.15e-06	0.00018014	TRUE	Y
spine	733	Other disorders of bone and cartilage	musculoskeletal	519	46031	0.22775	0.0494599	1.25577	1.13975	1.3836	4.13e-06	3.04e-05	TRUE	Y
total hip	38	Septicemia	infectious diseases	459	43572	-0.231004	0.0520153	0.793737	0.716803	0.878927	8.95e-06	0.00018014	TRUE	Y
spine	38	Septicemia	infectious diseases	496	46693	0.146611	0.0492996	1.1579	1.05125	1.27537	0.00294058	0.00869047	FALSE	Y
total hip	174.11	Malignant neoplasm of female breast	neoplasms	1662	41962	-0.125982	0.0303671	0.88163	0.830687	0.935698	3.34e-05	0.00056678	TRUE	Y
spine	174.11	Malignant neoplasm of female breast	neoplasms	1670	45166	0.2085	0.0290644	1.23183	1.16362	1.30404	7.3e-13	1.21e-11	TRUE	Y
femoral head	198.1	Secondary malignancy of lymph nodes	neoplasms	578	40540	-0.170178	0.0483019	0.843514	0.767321	0.927274	0.00042633	0.00839736	FALSE	N
spine	198.1	Secondary malignancy of lymph nodes	neoplasms	610	43350	0.202652	0.0453659	1.22465	1.12045	1.33853	7.93e-06	4.78e-05	TRUE	N
total hip	211	Benign neoplasm of other parts of digestive system	neoplasms	1179	43286	-0.0918896	0.0333683	0.912206	0.854455	0.97386	0.00589078	0.0461651	FALSE	Y
spine	211	Benign neoplasm of other parts of digestive system	neoplasms	1239	46420	0.150581	0.0317922	1.16251	1.09228	1.23725	2.18e-06	1.8e-05	TRUE	Y
femoral head	285	Other anemias	hematopoietic	1442	42579	-0.100579	0.0304006	0.904314	0.852004	0.959835	0.00093815	0.0130117	FALSE	N
spine	285	Other anemias	hematopoietic	1539	45544	0.115971	0.0285872	1.12296	1.06177	1.18768	4.98e-05	0.00024957	TRUE	N
femoral head	288.11	Neutropenia	hematopoietic	331	44371	-0.226238	0.0622754	0.797528	0.705888	0.901064	0.00028028	0.00596068	FALSE	N
spine	288.11	Neutropenia	hematopoietic	347	47452	0.22113	0.0593841	1.24749	1.11042	1.40147	0.00019631	0.00087807	FALSE	N
femoral head	317.1	Alcoholism	mental disorders	1652	41967	0.0852888	0.0283044	1.08903	1.03026	1.15115	0.00258453	0.0294153	FALSE	N
spine	317.1	Alcoholism	mental disorders	1792	44852	0.0968529	0.026472	1.1017	1.04599	1.16037	0.0002535	0.00104886	FALSE	N
total hip	318	Tobacco use disorder	mental disorders	1450	41908	-0.0911454	0.0298492	0.912885	0.861009	0.967886	0.00226164	0.0234919	FALSE	Y
spine	318	Tobacco use disorder	mental disorders	1599	44852	0.355644	0.0275512	1.4271	1.35208	1.50628	4.03e-38	2.67e-36	TRUE	Y
femoral head	396	Abnormal heart sounds	circulatory system	208	44076	-0.303306	0.0795621	0.738373	0.631758	0.862979	0.00013774	0.00366154	TRUE	N
diaphysis	396	Abnormal heart sounds	circulatory system	207	42933	-0.329207	0.0762378	0.719494	0.61963	0.835453	1.57e-05	0.0009849	TRUE	N
total hip	479	Other upper respiratory disease	respiratory	545	42353	0.13376	0.0482672	1.14312	1.03993	1.25654	0.00558434	0.0454831	FALSE	N
spine	479	Other upper respiratory disease	respiratory	593	45338	0.152193	0.0449516	1.16438	1.06619	1.27163	0.00070997	0.00264044	FALSE	N
total hip	496	Chronic airway obstruction	respiratory	687	40905	-0.117355	0.0424059	0.889269	0.818346	0.96634	0.00565008	0.0454831	FALSE	Y
spine	496	Chronic airway obstruction	respiratory	740	43836	0.407437	0.0406207	1.50296	1.38794	1.62751	1.12e-23	3.09e-22	TRUE	Y
diaphysis	557.1	Celiac disease	digestive	283	33470	0.236412	0.0662073	1.2667	1.11254	1.44221	0.00035591	0.0123779	FALSE	N
spine	557.1	Celiac disease	digestive	313	36758	0.162167	0.0624933	1.17606	1.04048	1.3293	0.00946058	0.0239042	FALSE	N
total hip	571.5	Other chronic nonalcoholic liver disease	digestive	440	43770	-0.172448	0.0533925	0.841602	0.75798	0.934448	0.00123868	0.0137536	FALSE	N
spine	571.5	Other chronic nonalcoholic liver disease	digestive	480	46900	0.213412	0.0501212	1.23789	1.12207	1.36568	2.06e-05	0.00011383	TRUE	N
femoral head	573.7	Abnormal results of function study of liver	digestive	554	43829	-0.137168	0.0476693	0.871824	0.794057	0.957207	0.00400855	0.0426242	FALSE	N
diaphysis	573.7	Abnormal results of function study of liver	digestive	517	42733	-0.164529	0.0473283	0.848293	0.773142	0.930749	0.00050829	0.0132579	FALSE	N
total hip	574.12	Cholelithiasis with other cholecystitis	digestive	740	42954	-0.196726	0.0423224	0.821416	0.756027	0.89246	3.35e-06	0.00010778	TRUE	N
spine	574.12	Cholelithiasis with other cholecystitis	digestive	796	46046	0.128519	0.0395922	1.13714	1.05224	1.2289	0.00117006	0.00410558	FALSE	N
total hip	578.9	Hemorrhage of gastrointestinal tract	digestive	1165	41774	0.0980357	0.0335193	1.103	1.03287	1.1779	0.00344728	0.0317149	FALSE	N
spine	578.9	Hemorrhage of gastrointestinal tract	digestive	1247	44741	0.11378	0.0313691	1.12051	1.05369	1.19156	0.00028658	0.00115679	FALSE	N
femoral head	600	Hyperplasia of prostate	genitourinary	2336	41440	-0.0650539	0.0230061	0.937017	0.895703	0.980236	0.00468871	0.0454506	FALSE	N
spine	600	Hyperplasia of prostate	genitourinary	2564	44198	-0.0583786	0.0232236	0.943293	0.901318	0.987222	0.0119451	0.0292875	FALSE	N
total hip	618.1	Prolapse of vaginal walls	genitourinary	805	43815	-0.180893	0.0426542	0.834525	0.767594	0.907293	2.23e-05	0.00042167	TRUE	N
diaphysis	618.1	Prolapse of vaginal walls	genitourinary	790	42764	-0.157173	0.0421832	0.854556	0.786744	0.928213	0.00019457	0.00870024	FALSE	N
femoral head	716.2	Unspecified monoarthritis	musculoskeletal	2172	39159	-0.0749389	0.0249554	0.9278	0.883511	0.97431	0.00267412	0.0294153	FALSE	N
total hip	716.2	Unspecified monoarthritis	musculoskeletal	2152	39024	-0.103799	0.0247662	0.901407	0.858696	0.946242	2.78e-05	0.00049653	TRUE	N
femoral head	720	Spinal stenosis	musculoskeletal	586	43097	-0.13009	0.0463303	0.878016	0.801799	0.961479	0.00498675	0.0454506	FALSE	Y
spine	720	Spinal stenosis	musculoskeletal	637	46047	0.265347	0.0438073	1.30388	1.1966	1.42078	1.39e-09	1.83e-08	TRUE	Y
femoral head	740.1	Osteoarthritis; localized	musculoskeletal	926	42116	-0.189883	0.0377418	0.827056	0.768083	0.890556	4.88e-07	2.59e-05	TRUE	Y
spine	740.1	Osteoarthritis; localized	musculoskeletal	990	45044	0.109311	0.0355775	1.11551	1.04037	1.19607	0.00212293	0.00662916	FALSE	Y
femoral head	740.11	Osteoarthrosis, localized, primary	musculoskeletal	437	42116	-0.15204	0.0540726	0.858954	0.772578	0.954986	0.00492678	0.0454506	FALSE	N
total hip	740.11	Osteoarthrosis, localized, primary	musculoskeletal	446	41968	-0.144405	0.0529279	0.865538	0.780248	0.96015	0.00636562	0.0476682	FALSE	N
total hip	740.9	Osteoarthrosis NOS	musculoskeletal	2028	41968	-0.0733413	0.0256704	0.929284	0.883684	0.977236	0.00427615	0.0382477	FALSE	N
spine	740.9	Osteoarthrosis NOS	musculoskeletal	2127	45044	0.0652125	0.0246896	1.06739	1.01696	1.12031	0.00825885	0.0216959	FALSE	N
femoral head	804	Fracture of hand or wrist	injuries & poisonings	370	43119	0.197804	0.059713	1.21872	1.08412	1.37004	0.0009244	0.0130117	FALSE	N
total hip	804	Fracture of hand or wrist	injuries & poisonings	382	42995	0.15862	0.0577512	1.17189	1.04648	1.31234	0.00602154	0.0461651	FALSE	N
total hip	805	Fracture of vertebral column without mention of spinal cord injury	injuries & poisonings	242	42995	0.221555	0.0723088	1.24802	1.0831	1.43804	0.00218393	0.0234408	FALSE	N
spine	805	Fracture of vertebral column without mention of spinal cord injury	injuries & poisonings	265	46089	0.230952	0.0671556	1.2598	1.10443	1.43703	0.00058376	0.00224679	FALSE	N
total hip	990	Effects radiation NOS	injuries & poisonings	748	44063	0.193795	0.0409784	1.21385	1.12017	1.31536	2.25e-06	9.07e-05	TRUE	N
spine	990	Effects radiation NOS	injuries & poisonings	792	47230	0.18362	0.0393194	1.20156	1.11244	1.29782	3.01e-06	2.37e-05	TRUE	N
total hip	994.2	Sepsis	injuries & poisonings	445	44742	-0.234299	0.0527331	0.791125	0.713441	0.877268	8.87e-06	0.00018014	TRUE	Y
spine	994.2	Sepsis	injuries & poisonings	478	47949	0.146017	0.0500945	1.15722	1.04899	1.2766	0.00355875	0.0103329	FALSE	Y
Signficant associations were identified by logistic regression. Each disease outcome remained significant after FDR correction (Q-value <0.05)
