# Supplementary material for: Clinical implications of bone marrow adiposity identified by phenome-wide association and Mendelian randomization in the UK Biobank
Source: Nat Commun. 2025 Sep 23;16:8332. doi: 10.1038/s41467-025-63395-1 (PMC12457654; doi:10.1038/s41467-025-63395-1)
Supplement: Supplementary file 9 — Supplementary Data 7 [file 41467_2025_63395_MOESM9_ESM.xlsx]

## Sheet: Supplementary Data 7
Supplementary Data 7: Incident disease outcomes associated with BMFF in the Obs-PheWAS by sex group
Bone region	Sex	PheCODE	Description	Group	n_cases	n_controls	beta	SE	OR	CI_Lower	CI_Upper	P-value	Q-value	Bonferroni
Male
Femoral head (n=1)
femoral head	male	585.1	Acute renal failure	genitourinary	336	20050	-0.193857	0.0553131	0.823776	0.739138	0.918105	0.000457089	0.025597	TRUE
Total hip (n=2)
total hip	male	990	Effects radiation NOS	injuries & poisonings	225	19909	0.305853	0.0712232	1.35778	1.18087	1.56119	1.75e-05	0.00096392	TRUE
total hip	male	585.1	Acute renal failure	genitourinary	330	19498	-0.208135	0.0585943	0.812097	0.723988	0.910929	0.000382109	0.010508	TRUE
Spine (n=19)
spine	male	250.2	Type 2 diabetes	endocrine/metabolic	433	21810	0.32762	0.0523332	1.38766	1.25238	1.53755	3.84e-10	2.34e-08	TRUE
spine	male	272.11	Hypercholesterolemia	endocrine/metabolic	1029	19786	0.192018	0.0342723	1.21169	1.13297	1.29588	2.11e-08	6.21e-07	TRUE
spine	male	306	Other mental disorder	mental disorders	1255	19446	0.173434	0.0313147	1.18938	1.11858	1.26467	3.05e-08	6.21e-07	TRUE
spine	male	272.1	Hyperlipidemia	endocrine/metabolic	245	19786	0.362679	0.0672845	1.43717	1.25961	1.63977	7.04e-08	1.07e-06	TRUE
spine	male	366	Cataract	sense organs	709	21048	0.198703	0.0404991	1.21982	1.12674	1.32059	9.28e-07	1.13e-05	TRUE
spine	male	411.8	Other chronic ischemic heart disease, unspecified	circulatory system	470	20555	0.219549	0.0496438	1.24551	1.13003	1.3728	9.76e-06	9.92e-05	TRUE
spine	male	366.2	Senile cataract	sense organs	640	21048	0.185034	0.0425944	1.20326	1.10688	1.30803	1.4e-05	0.000121875	TRUE
spine	male	530.11	GERD	digestive	646	20051	0.169468	0.0424503	1.18467	1.0901	1.28746	6.55e-05	0.00049927	TRUE
spine	male	411.2	Myocardial infarction	circulatory system	368	20555	0.211555	0.0559361	1.2356	1.1073	1.37877	0.000155523	0.0010541	TRUE
spine	male	367.2	Astigmatism	sense organs	288	22854	0.228821	0.0623574	1.25712	1.11249	1.42055	0.000243012	0.00148237	TRUE
spine	male	300.1	Anxiety disorder	mental disorders	250	19446	0.238471	0.0673134	1.26931	1.11242	1.44832	0.000396044	0.00207612	TRUE
spine	male	379.3	Aphakia and other disorders of lens	sense organs	252	22559	0.236441	0.0668935	1.26673	1.11108	1.44419	0.000408417	0.00207612	TRUE
spine	male	411.3	Angina pectoris	circulatory system	350	20555	0.194817	0.0573842	1.21509	1.08583	1.35973	0.00068641	0.00306873	TRUE
spine	male	459.9	Circulatory disease NEC	circulatory system	581	21702	0.151727	0.0447849	1.16384	1.06604	1.27062	0.000704299	0.00306873	TRUE
spine	male	401.1	Essential hypertension	circulatory system	1759	16986	0.0867251	0.0274598	1.0906	1.03345	1.1509	0.00158718	0.00645453	FALSE
spine	male	208	Benign neoplasm of colon	neoplasms	769	20816	0.122686	0.0391965	1.13053	1.04693	1.22081	0.00174794	0.00666401	FALSE
spine	male	418	Nonspecific chest pain	circulatory system	327	21359	0.180331	0.0592417	1.19761	1.06632	1.34507	0.00233462	0.00837717	FALSE
spine	male	550.2	Diaphragmatic hernia	digestive	512	18765	0.132109	0.0477518	1.14123	1.03927	1.2532	0.00566476	0.0191972	FALSE
spine	male	280.1	Iron deficiency anemias, unspecified or not due to blood loss	hematopoietic	272	22207	0.15817	0.0648353	1.17137	1.03158	1.33009	0.0147047	0.0472099	FALSE
Female
Femoral head (n=4)
femoral head	female	743.11	Osteoporosis NOS	musculoskeletal	417	23191	0.476719	0.064126	1.61078	1.42053	1.82651	1.05e-13	4.53e-12	TRUE
femoral head	female	740.1	Osteoarthritis; localized	musculoskeletal	325	22342	-0.319183	0.0715272	0.726742	0.631677	0.836114	8.1e-06	0.000174245	TRUE
femoral head	female	401.1	Essential hypertension	circulatory system	1241	19931	-0.121123	0.0382897	0.885925	0.821872	0.95497	0.0015597	0.0212973	FALSE
femoral head	female	733	Other disorders of bone and cartilage	musculoskeletal	201	22562	0.282148	0.0912203	1.32598	1.10889	1.58556	0.00198115	0.0212973	FALSE
Total hip (n=7)
total hip	female	743.11	Osteoporosis NOS	musculoskeletal	441	23622	0.54933	0.0576143	1.73209	1.54714	1.93916	1.5e-21	6.47e-20	TRUE
total hip	female	401.1	Essential hypertension	circulatory system	1263	20340	-0.178589	0.0349419	0.836449	0.781082	0.895742	3.2e-07	6.89e-06	TRUE
total hip	female	250.2	Type 2 diabetes	endocrine/metabolic	216	23792	-0.370161	0.0815474	0.690623	0.588609	0.810319	5.65e-06	8.09e-05	TRUE
total hip	female	174.11	Malignant neoplasm of female breast	neoplasms	301	21475	-0.303473	0.0694573	0.73825	0.644288	0.845915	1.25e-05	0.000134058	TRUE
total hip	female	278.1	Obesity	endocrine/metabolic	462	23603	-0.17597	0.0571379	0.838643	0.749791	0.938024	0.0020718	0.0162002	FALSE
total hip	female	740.9	Osteoarthrosis NOS	musculoskeletal	441	22772	-0.173948	0.0569633	0.840341	0.751566	0.939601	0.00226049	0.0162002	FALSE
total hip	female	733	Other disorders of bone and cartilage	musculoskeletal	211	22993	0.2209	0.0817754	1.2472	1.06249	1.46401	0.00690698	0.0424286	FALSE
Diaphysis (n=3)
diaphysis	female	743.11	Osteoporosis NOS	musculoskeletal	424	23287	0.514548	0.0575433	1.67288	1.49446	1.87261	3.82e-19	1.57e-17	TRUE
diaphysis	female	401.1	Essential hypertension	circulatory system	1240	20055	-0.10969	0.0343984	0.896112	0.837687	0.958612	0.00142863	0.0253603	FALSE
diaphysis	female	174.11	Malignant neoplasm of female breast	neoplasms	300	21144	-0.213321	0.0685389	0.807896	0.706341	0.924054	0.00185563	0.0253603	FALSE
Spine (n=11)
spine	female	743.11	Osteoporosis NOS	musculoskeletal	439	23906	0.378123	0.0562563	1.45954	1.30716	1.62968	1.8e-11	7.74e-10	TRUE
spine	female	272.11	Hypercholesterolemia	endocrine/metabolic	649	22952	0.212043	0.0458851	1.2362	1.12988	1.35253	3.82e-06	8.2e-05	TRUE
spine	female	562.1	Diverticulosis	digestive	927	18948	0.162136	0.0382974	1.17602	1.09098	1.26769	2.3e-05	0.000265184	TRUE
spine	female	211	Benign neoplasm of other parts of digestive system	neoplasms	228	23912	0.317434	0.0760949	1.3736	1.18328	1.59453	3.03e-05	0.000265184	TRUE
spine	female	721.1	Spondylosis without myelopathy	musculoskeletal	208	23732	0.336061	0.0806442	1.39942	1.19482	1.63906	3.08e-05	0.000265184	TRUE
spine	female	530.11	GERD	digestive	682	21473	0.175036	0.0441422	1.19129	1.09255	1.29895	7.33e-05	0.000522061	TRUE
spine	female	250.2	Type 2 diabetes	endocrine/metabolic	223	24056	0.307943	0.0783594	1.36062	1.16691	1.5865	8.5e-05	0.000522061	TRUE
spine	female	306	Other mental disorder	mental disorders	853	21668	0.149275	0.039766	1.16099	1.07394	1.2551	0.00017415	0.000936057	TRUE
spine	female	785	Abdominal pain	symptoms	469	21396	0.182836	0.0524425	1.20062	1.08334	1.33059	0.000489543	0.00233893	TRUE
spine	female	733	Other disorders of bone and cartilage	musculoskeletal	210	23272	0.216961	0.07977	1.2423	1.06249	1.45253	0.00653153	0.0280856	FALSE
spine	female	740.1	Osteoarthritis; localized	musculoskeletal	337	23038	0.157972	0.0627969	1.17113	1.03551	1.32453	0.0118827	0.0464507	FALSE
Signficant associations were identified by logistic regression. Each disease outcome remained significant after FDR correction (Q-value <0.05). Bonferroni = TRUE if P<0.05 after Bonferroni for multiple comparisons.
