# Supplementary material for: Clinical implications of bone marrow adiposity identified by phenome-wide association and Mendelian randomization in the UK Biobank
Source: Nat Commun. 2025 Sep 23;16:8332. doi: 10.1038/s41467-025-63395-1 (PMC12457654; doi:10.1038/s41467-025-63395-1)
Supplement: Supplementary file 10 — Supplementary Data 8 [file 41467_2025_63395_MOESM10_ESM.xlsx]

## Sheet: Supplementary Data 8
Supplementary Data 8. Overlap incident disease outcomes associated with BMFF in the Obs-PheWAS by sex group
Bone region	Sex	PheCODE	Description	Group	n_cases	n_controls	beta	SE	OR	CI_Lower	CI_Upper	P-value	Q-value	Bonferroni
Male
femoral head	male	585.1	Acute renal failure	genitourinary	336	20050	-0.19	0.06	0.82	0.74	0.92	0.000457	0.0256	TRUE
total hip	male	585.1	Acute renal failure	genitourinary	330	19498	-0.21	0.06	0.81	0.72	0.91	0.000382	0.0105	TRUE
Female
femoral head	female	743.11	Osteoporosis NOS	musculoskeletal	417	23191	0.48	0.06	1.61	1.42	1.83	1.05e-13	4.53e-12	TRUE
total hip	female	743.11	Osteoporosis NOS	musculoskeletal	441	23622	0.55	0.06	1.73	1.55	1.94	1.5e-21	6.47e-20	TRUE
diaphysis	female	743.11	Osteoporosis NOS	musculoskeletal	424	23287	0.51	0.06	1.67	1.49	1.87	3.82e-19	1.57e-17	TRUE
spine	female	743.11	Osteoporosis NOS	musculoskeletal	439	23906	0.38	0.06	1.46	1.31	1.63	1.8e-11	7.74e-10	TRUE
femoral head	female	401.1	Essential hypertension	circulatory system	1241	19931	-0.12	0.04	0.89	0.82	0.95	0.00156	0.0213	FALSE
total hip	female	401.1	Essential hypertension	circulatory system	1263	20340	-0.178589	0.0349419	0.836449	0.781082	0.895742	3.2e-07	6.89e-06	TRUE
diaphysis	female	401.1	Essential hypertension	circulatory system	1240	20055	-0.10969	0.0343984	0.896112	0.837687	0.958612	0.00142863	0.0253603	FALSE
femoral head	female	733	Other disorders of bone and cartilage	musculoskeletal	201	22562	0.282148	0.0912203	1.32598	1.10889	1.58556	0.00198115	0.0212973	FALSE
total hip	female	733	Other disorders of bone and cartilage	musculoskeletal	211	22993	0.2209	0.0817754	1.2472	1.06249	1.46401	0.00690698	0.0424286	FALSE
spine	female	733	Other disorders of bone and cartilage	musculoskeletal	210	23272	0.216961	0.07977	1.2423	1.06249	1.45253	0.00653153	0.0280856	FALSE
total hip	female	250.2	Type 2 diabetes	endocrine/metabolic	216	23792	-0.370161	0.0815474	0.690623	0.588609	0.810319	5.65e-06	8.09e-05	TRUE
spine	female	250.2	Type 2 diabetes	endocrine/metabolic	223	24056	0.307943	0.0783594	1.36062	1.16691	1.5865	8.5e-05	0.00052206	TRUE
femoral head	female	740.1	Osteoarthritis; localized	musculoskeletal	325	22342	-0.319183	0.0715272	0.726742	0.631677	0.836114	8.1e-06	0.000174245	TRUE
spine	female	740.1	Osteoarthritis; localized	musculoskeletal	337	23038	0.157972	0.062797	1.17113	1.03551	1.32453	0.0118827	0.0464507	FALSE
total hip	female	174.11	Malignant neoplasm of female breast	neoplasms	301	21475	-0.303473	0.0694573	0.73825	0.644288	0.845915	1.25e-05	0.000134058	TRUE
diaphysis	female	174.11	Malignant neoplasm of female breast	neoplasms	300	21144	-0.213321	0.0685389	0.807896	0.706341	0.924054	0.00185563	0.0253603	FALSE
Signficant associations were identified by logistic regression. Each disease outcome remained significant after FDR correction (Q-value <0.05). Bonferroni = TRUE if P<0.05 after Bonferroni for multiple comparisons.
