# Supplementary material for: Clinical implications of bone marrow adiposity identified by phenome-wide association and Mendelian randomization in the UK Biobank
Source: Nat Commun. 2025 Sep 23;16:8332. doi: 10.1038/s41467-025-63395-1 (PMC12457654; doi:10.1038/s41467-025-63395-1)
Supplement: Supplementary file 11 — Supplementary Data 9 [file 41467_2025_63395_MOESM11_ESM.xlsx]

## Sheet: Supplementary Data 9
Supplementary Data 9: Disease outcomes associated with BMFF in the Obs-PheWAS (sensitivity analysis: incident + prevalent) by sex group
Bone region	Sex	PheCODE	Description	Group	n_cases	n_controls	beta	SE	OR	CI_Lower	CI_Upper	P-value	Q-value	Bonferroni
Male
Femoral head (n=6)
femoral head	male	250.2	Type 2 diabetes	endocrine/metabolic	1362	19556	-0.238358	0.0285443	0.78792	0.745049	0.833258	6.8e-17	1.17e-14	TRUE
femoral head	male	274.1	Gout	endocrine/metabolic	602	20452	-0.205334	0.0414373	0.814375	0.750848	0.883276	7.22e-07	6.21e-05	TRUE
femoral head	male	401.1	Essential hypertension	circulatory system	5986	15106	-0.0684566	0.0164194	0.933834	0.90426	0.964376	3.06e-05	0.00150457	TRUE
femoral head	male	585.1	Acute renal failure	genitourinary	512	20050	-0.186435	0.0450513	0.829912	0.759773	0.906527	3.5e-05	0.00150457	TRUE
femoral head	male	574.1	Cholelithiasis	digestive	374	20296	-0.179337	0.0519025	0.835825	0.754979	0.925327	0.000549771	0.0178826	FALSE
femoral head	male	416	Cardiomegaly	circulatory system	345	20460	-0.185161	0.0541241	0.830971	0.747333	0.923968	0.000623812	0.0178826	FALSE
Total hip (n=11)
total hip	male	185	Cancer of prostate	neoplasms	1474	16739	0.294296	0.0296552	1.34218	1.26639	1.42251	3.28e-23	5.57e-21	TRUE
total hip	male	250.2	Type 2 diabetes	endocrine/metabolic	1271	19072	-0.268016	0.0314392	0.764895	0.719185	0.813511	1.53e-17	1.3e-15	TRUE
total hip	male	990	Effects radiation NOS	injuries & poisonings	374	19909	0.456619	0.0554654	1.57873	1.4161	1.76003	1.83e-16	1.04e-14	TRUE
total hip	male	401.1	Essential hypertension	circulatory system	5728	14774	-0.079834	0.0174722	0.92327	0.892187	0.955435	4.9e-06	0.000208066	TRUE
total hip	male	195.1	Malignant neoplasm, other	neoplasms	1746	18148	0.112319	0.026959	1.11887	1.06128	1.17958	3.1e-05	0.00105268	TRUE
total hip	male	574.12	Cholelithiasis with other cholecystitis	digestive	230	19754	-0.292428	0.0710471	0.746449	0.649417	0.857979	3.86e-05	0.00109238	TRUE
total hip	male	274.1	Gout	endocrine/metabolic	551	19909	-0.179984	0.0459648	0.835284	0.763323	0.914029	9.01e-05	0.00218928	TRUE
total hip	male	585.1	Acute renal failure	genitourinary	497	19498	-0.178721	0.0480833	0.836339	0.76112	0.918992	0.000201676	0.00428563	TRUE
total hip	male	574.1	Cholelithiasis	digestive	353	19754	-0.176873	0.057242	0.837886	0.748962	0.937369	0.00200215	0.0378184	FALSE
total hip	male	327.3	Sleep apnea	neurological	455	20001	-0.155154	0.0509249	0.856283	0.774942	0.946162	0.00231355	0.0393303	FALSE
total hip	male	278.1	Obesity	endocrine/metabolic	958	19551	-0.113167	0.0376248	0.893002	0.829517	0.961345	0.0026317	0.0406718	FALSE
Diaphysis (n=2)
diaphysis	male	250.2	Type 2 diabetes	endocrine/metabolic	1246	18397	-0.156144	0.0292441	0.855436	0.807783	0.905901	9.33e-08	1.53e-05	TRUE
diaphysis	male	401.1	Essential hypertension	circulatory system	5606	14200	-0.0684979	0.0164829	0.933795	0.90411	0.964456	3.24e-05	0.00265919	TRUE
Spine (n=79)
spine	male	250.2	Type 2 diabetes	endocrine/metabolic	1462	21810	0.497088	0.0295486	1.64393	1.55142	1.74195	1.66e-63	3.08e-61	TRUE
spine	male	272.11	Hypercholesterolemia	endocrine/metabolic	3354	19786	0.252076	0.020502	1.28669	1.23601	1.33945	9.62e-35	8.9e-33	TRUE
spine	male	411.3	Angina pectoris	circulatory system	1344	20555	0.368254	0.0302329	1.44521	1.36206	1.53343	3.95e-34	2.43e-32	TRUE
spine	male	411.4	Coronary atherosclerosis	circulatory system	2073	20555	0.289152	0.0248737	1.33529	1.27176	1.40201	3.08e-31	1.43e-29	TRUE
spine	male	411.8	Other chronic ischemic heart disease, unspecified	circulatory system	1393	20555	0.33698	0.0297932	1.40071	1.32126	1.48494	1.16e-29	4.3e-28	TRUE
spine	male	306	Other mental disorder	mental disorders	3469	19446	0.216253	0.0200855	1.24142	1.19349	1.29126	4.95e-27	1.53e-25	TRUE
spine	male	318	Tobacco use disorder	mental disorders	958	21333	0.342507	0.034645	1.40847	1.31601	1.50744	4.78e-23	1.26e-21	TRUE
spine	male	411.2	Myocardial infarction	circulatory system	1265	20555	0.305955	0.0309999	1.35792	1.27787	1.44299	5.64e-23	1.31e-21	TRUE
spine	male	401.1	Essential hypertension	circulatory system	6467	16986	0.162364	0.0165873	1.17629	1.13866	1.21516	1.26e-22	2.59e-21	TRUE
spine	male	272.1	Hyperlipidemia	endocrine/metabolic	632	19786	0.404178	0.0425088	1.49807	1.37831	1.62823	1.94e-21	3.59e-20	TRUE
spine	male	496	Chronic airway obstruction	respiratory	437	21299	0.429755	0.0507605	1.53688	1.39134	1.69765	2.53e-17	4.26e-16	TRUE
spine	male	427.2	Atrial fibrillation and flutter	circulatory system	788	21123	0.297749	0.0384318	1.34682	1.2491	1.45219	9.37e-15	1.45e-13	TRUE
spine	male	411.1	Unstable angina (intermediate coronary syndrome)	circulatory system	360	20555	0.390587	0.0557669	1.47785	1.32483	1.64854	2.49e-12	3.54e-11	TRUE
spine	male	550.2	Diaphragmatic hernia	digestive	2135	18765	0.16924	0.0245098	1.1844	1.12885	1.24269	5.02e-12	6.63e-11	TRUE
spine	male	530.11	GERD	digestive	1615	20051	0.176812	0.0276389	1.19341	1.13048	1.25984	1.58e-10	1.95e-09	TRUE
spine	male	418	Nonspecific chest pain	circulatory system	1861	21359	0.164921	0.0258633	1.1793	1.12101	1.24062	1.81e-10	2.09e-09	TRUE
spine	male	366	Cataract	sense organs	1806	21048	0.152922	0.0266777	1.16523	1.10587	1.22778	9.91e-09	1.08e-07	TRUE
spine	male	428.2	Heart failure NOS	circulatory system	456	22868	0.28273	0.0502446	1.32675	1.20232	1.46405	1.83e-08	1.88e-07	TRUE
spine	male	720	Spinal stenosis	musculoskeletal	342	22315	0.317006	0.0574284	1.37301	1.22685	1.53659	3.39e-08	3.3e-07	TRUE
spine	male	495	Asthma	respiratory	1709	21299	0.146324	0.0269438	1.15757	1.09803	1.22035	5.61e-08	5.19e-07	TRUE
spine	male	366.2	Senile cataract	sense organs	1350	21048	0.163027	0.0303232	1.17707	1.10915	1.24915	7.6e-08	6.7e-07	TRUE
spine	male	197	Chemotherapy	neoplasms	457	20796	0.26511	0.0495593	1.30357	1.18291	1.43655	8.83e-08	7.42e-07	TRUE
spine	male	585.3	Chronic renal failure [CKD]	genitourinary	254	22320	0.349727	0.0667845	1.41868	1.24462	1.61709	1.64e-07	1.32e-06	TRUE
spine	male	300.1	Anxiety disorder	mental disorders	524	19446	0.24524	0.0469671	1.27793	1.16554	1.40115	1.77e-07	1.37e-06	TRUE
spine	male	535	Gastritis and duodenitis	digestive	1308	20944	0.153925	0.0303346	1.1664	1.09908	1.23786	3.89e-07	2.88e-06	TRUE
spine	male	512.7	Shortness of breath	respiratory	428	22786	0.255297	0.0514931	1.29084	1.16692	1.42793	7.13e-07	5.07e-06	TRUE
spine	male	285	Other anemias	hematopoietic	672	22207	0.189365	0.0414855	1.20848	1.11411	1.31085	5e-06	3.43e-05	TRUE
spine	male	480	Pneumonia	respiratory	283	22593	0.276817	0.0629426	1.31892	1.16585	1.4921	1.09e-05	7.22e-05	TRUE
spine	male	722.9	Other and unspecified disc disorder	musculoskeletal	337	22315	0.250198	0.0576956	1.28428	1.14696	1.43804	1.45e-05	9.23e-05	TRUE
spine	male	562.1	Diverticulosis	digestive	3012	17810	0.0915182	0.0214742	1.09584	1.05067	1.14294	2.03e-05	0.000125063	TRUE
spine	male	280.1	Iron deficiency anemias, unspecified or not due to blood loss	hematopoietic	632	22207	0.176329	0.0427269	1.19283	1.09701	1.29703	3.68e-05	0.000219436	TRUE
spine	male	480.11	Pneumococcal pneumonia	respiratory	464	22593	0.204542	0.0497912	1.22696	1.11288	1.35274	3.99e-05	0.000230738	TRUE
spine	male	558	Noninfectious gastroenteritis	digestive	727	17810	0.163278	0.0401885	1.17736	1.08818	1.27385	4.85e-05	0.000271825	TRUE
spine	male	721.1	Spondylosis without myelopathy	musculoskeletal	428	22315	0.210218	0.0518819	1.23395	1.11464	1.36603	5.08e-05	0.00027648	TRUE
spine	male	208	Benign neoplasm of colon	neoplasms	2530	20816	0.0898456	0.0226687	1.09401	1.04646	1.14371	7.39e-05	0.000390512	TRUE
spine	male	414	Other forms of chronic heart disease	circulatory system	371	20555	0.219271	0.0557283	1.24517	1.11633	1.38888	8.33e-05	0.000417205	TRUE
spine	male	426.31	Right bundle branch block	circulatory system	246	21123	0.266187	0.0676581	1.30498	1.14291	1.49003	8.34e-05	0.000417205	TRUE
spine	male	760	Back pain	symptoms	700	22761	0.160376	0.0408409	1.17395	1.08364	1.27179	8.61e-05	0.000418989	TRUE
spine	male	274.1	Gout	endocrine/metabolic	643	22763	0.168099	0.0428857	1.18305	1.08768	1.2868	8.87e-05	0.00042057	TRUE
spine	male	785	Abdominal pain	symptoms	2191	21270	0.0935062	0.0240316	1.09802	1.0475	1.15097	9.98e-05	0.000461788	TRUE
spine	male	535.6	Duodenitis	digestive	769	20944	0.151639	0.0390901	1.16374	1.07791	1.25641	0.000104788	0.000472825	TRUE
spine	male	789	Nausea and vomiting	symptoms	537	22924	0.174226	0.0461682	1.19032	1.08734	1.30306	0.000160827	0.000708403	TRUE
spine	male	367.2	Astigmatism	sense organs	350	22854	0.209341	0.0568971	1.23287	1.10277	1.37831	0.000233887	0.000994231	TRUE
spine	male	532	Dysphagia	digestive	493	20051	0.17668	0.0480568	1.19325	1.08599	1.31111	0.000236466	0.000994231	TRUE
spine	male	395.1	Nonrheumatic mitral valve disorders	circulatory system	346	22711	0.206076	0.0571626	1.22885	1.0986	1.37453	0.000312051	0.00128288	FALSE
spine	male	394.2	Mitral valve disease	circulatory system	352	22711	0.202387	0.0566899	1.22432	1.09557	1.3682	0.000356879	0.00143527	FALSE
spine	male	565.1	Anal and rectal polyp	digestive	851	21590	0.131366	0.0373864	1.14039	1.05981	1.22709	0.000441845	0.00173918	FALSE
spine	male	317	Alcohol-related disorders	mental disorders	373	21333	0.193387	0.0558027	1.21335	1.08764	1.35359	0.000529162	0.00203948	FALSE
spine	male	571.5	Other chronic nonalcoholic liver disease	digestive	251	22683	0.229884	0.0675793	1.25845	1.10233	1.43669	0.000669684	0.0025284	FALSE
spine	male	585.1	Acute renal failure	genitourinary	566	22320	0.154142	0.0456022	1.16666	1.06691	1.27574	0.000724454	0.00268048	FALSE
spine	male	507	Pleurisy; pleural effusion	respiratory	537	22446	0.153401	0.0464824	1.16579	1.06428	1.27699	0.00096616	0.0035047	FALSE
spine	male	459.9	Circulatory disease NEC	circulatory system	1306	21702	0.100912	0.0306351	1.10618	1.04171	1.17463	0.000987664	0.00350921	FALSE
spine	male	317.1	Alcoholism	mental disorders	1035	21333	0.112644	0.0342485	1.11923	1.04657	1.19694	0.00100534	0.00350921	FALSE
spine	male	519.8	Other diseases of respiratory system, NEC	respiratory	535	22895	0.149355	0.0466204	1.16108	1.05969	1.27218	0.00135708	0.00464925	FALSE
spine	male	530.14	Reflux esophagitis	digestive	949	20051	0.112055	0.0355506	1.11857	1.04329	1.1993	0.00162165	0.00545463	FALSE
spine	male	764	Sciatica	symptoms	212	23139	0.224331	0.0727969	1.25148	1.08507	1.44342	0.00205895	0.00680188	FALSE
spine	male	214.1	Lipoma of skin and subcutaneous tissue	neoplasms	367	22777	-0.177586	0.057734	0.837289	0.747707	0.937604	0.0020984	0.00681059	FALSE
spine	male	479	Other upper respiratory disease	respiratory	333	21704	0.177976	0.0585551	1.1948	1.06525	1.3401	0.00237002	0.00755955	FALSE
spine	male	276.12	Hyposmolality and/or hyponatremia	endocrine/metabolic	239	22790	0.20417	0.0686017	1.22651	1.0722	1.40302	0.00291874	0.00915197	FALSE
spine	male	530.3	Stricture and stenosis of esophagus	digestive	223	20051	0.207155	0.0704429	1.23017	1.07153	1.41231	0.00327417	0.0100954	FALSE
spine	male	211	Benign neoplasm of other parts of digestive system	neoplasms	524	22508	0.135462	0.0469495	1.14507	1.0444	1.25544	0.00391091	0.0118441	FALSE
spine	male	470	Septal Deviations/Turbinate Hypertrophy	respiratory	439	21704	0.148166	0.0514359	1.1597	1.04849	1.28272	0.00396939	0.0118441	FALSE
spine	male	965	Poisoning by analgesics, antipyretics, and antirheumatics	injuries & poisonings	275	21961	0.183432	0.0644193	1.20133	1.05884	1.36301	0.00440678	0.0129406	FALSE
spine	male	339	Other headache syndromes	neurological	462	22824	0.142246	0.0501157	1.15286	1.045	1.27185	0.00453475	0.0131083	FALSE
spine	male	530.12	Ulcer of esophagus	digestive	361	20051	0.156357	0.0563668	1.16924	1.04695	1.30583	0.00553855	0.0155473	FALSE
spine	male	531.2	Gastric ulcer	digestive	290	22875	0.173769	0.0626547	1.18978	1.05229	1.34524	0.00554661	0.0155473	FALSE
spine	male	458.9	Hypotension NOS	circulatory system	338	21702	0.159194	0.0581112	1.17256	1.04634	1.31402	0.00615393	0.0169922	FALSE
spine	male	535.8	Other specified gastritis	digestive	803	20944	0.104196	0.038544	1.10982	1.02906	1.19691	0.00686554	0.0184721	FALSE
spine	male	561	Symptoms involving digestive system	digestive	1052	17810	0.0919207	0.0340178	1.09628	1.02557	1.17186	0.00688961	0.0184721	FALSE
spine	male	379.3	Aphakia and other disorders of lens	sense organs	426	22559	0.140586	0.0521679	1.15095	1.03908	1.27486	0.00704157	0.0186099	FALSE
spine	male	38	Septicemia	infectious diseases	298	22500	0.165639	0.0620443	1.18015	1.04502	1.33275	0.00759209	0.0197822	FALSE
spine	male	475	Chronic sinusitis	respiratory	233	21704	0.17608	0.0695728	1.19253	1.04052	1.36676	0.0113778	0.0292346	FALSE
spine	male	600	Hyperplasia of prostate	genitourinary	2562	19265	-0.0584347	0.0232329	0.94324	0.901251	0.987185	0.0118976	0.0301515	FALSE
spine	male	990	Effects radiation NOS	injuries & poisonings	414	22796	0.132013	0.0527485	1.14112	1.02904	1.26542	0.0123252	0.030813	FALSE
spine	male	433.2	Occlusion of cerebral arteries	circulatory system	280	22566	0.155703	0.0637757	1.16848	1.03118	1.32406	0.0146297	0.0360867	FALSE
spine	male	365	Glaucoma	sense organs	496	21977	0.116022	0.0483225	1.12302	1.02154	1.23458	0.0163508	0.0398012	FALSE
spine	male	994.2	Sepsis	injuries & poisonings	287	23174	0.148432	0.063146	1.16001	1.02497	1.31285	0.0187422	0.0450301	FALSE
spine	male	415	Pulmonary heart disease	circulatory system	327	22760	0.138903	0.0594666	1.14901	1.0226	1.29105	0.019501	0.0462523	FALSE
spine	male	418.1	Precordial pain	circulatory system	351	21359	0.133329	0.0575961	1.14263	1.02065	1.27918	0.0206182	0.0482832	FALSE
Female
Femoral head (n=17)
femoral head	female	743.11	Osteoporosis NOS	musculoskeletal	898	23191	0.444012	0.0446395	1.55895	1.42835	1.70149	2.61e-23	4.85e-21	TRUE
femoral head	female	250.2	Type 2 diabetes	endocrine/metabolic	741	23307	-0.389562	0.0492793	0.677353	0.61499	0.746041	2.68e-15	2.49e-13	TRUE
femoral head	female	401.1	Essential hypertension	circulatory system	4251	19931	-0.154586	0.0229628	0.85677	0.819064	0.896212	1.67e-11	1.04e-09	TRUE
femoral head	female	740.1	Osteoarthritis; localized	musculoskeletal	563	22342	-0.299092	0.0547163	0.741491	0.666087	0.825433	4.6e-08	1.82e-06	TRUE
femoral head	female	803.2	Fracture of radius and ulna	injuries & poisonings	381	22923	0.362155	0.0663857	1.43642	1.26117	1.63603	4.89e-08	1.82e-06	TRUE
femoral head	female	622.1	Polyp of corpus uteri	genitourinary	1092	22457	-0.176855	0.0397848	0.837901	0.775045	0.905854	8.78e-06	0.000272086	TRUE
femoral head	female	218.1	Uterine leiomyoma	neoplasms	1480	21447	-0.126436	0.0345287	0.88123	0.823565	0.942933	0.000250483	0.00665568	FALSE
femoral head	female	278.1	Obesity	endocrine/metabolic	1074	23104	-0.156245	0.0439305	0.855349	0.784782	0.932262	0.000375626	0.0087333	FALSE
femoral head	female	733	Other disorders of bone and cartilage	musculoskeletal	382	22562	0.233989	0.0664895	1.26363	1.10923	1.43952	0.000432881	0.0089462	FALSE
femoral head	female	627.1	Postmenopausal bleeding	genitourinary	1116	20244	-0.135114	0.0394376	0.873617	0.808632	0.943824	0.000612518	0.0113928	FALSE
femoral head	female	716.9	Arthropathy NOS	musculoskeletal	3120	20795	-0.0841082	0.0251994	0.919332	0.875028	0.965878	0.000844708	0.0142833	FALSE
femoral head	female	726	Peripheral enthesopathies and allied syndromes	musculoskeletal	542	21993	-0.177757	0.0558702	0.837145	0.750314	0.934025	0.00146455	0.0227006	FALSE
femoral head	female	716.2	Unspecified monoarthritis	musculoskeletal	1025	20795	-0.128581	0.0417279	0.879342	0.810286	0.954284	0.00206018	0.0294765	FALSE
femoral head	female	965	Poisoning by analgesics, antipyretics, and antirheumatics	injuries & poisonings	470	21661	-0.180065	0.0599187	0.835216	0.742669	0.939297	0.00265449	0.0352668	FALSE
femoral head	female	701.2	Scar conditions and fibrosis of skin	dermatologic	203	23770	-0.267212	0.0901963	0.765511	0.641468	0.913541	0.00305095	0.0356236	FALSE
femoral head	female	740.11	Osteoarthrosis, localized, primary	musculoskeletal	230	22342	-0.252423	0.0852434	0.776916	0.657376	0.918195	0.0030644	0.0356236	FALSE
femoral head	female	198.1	Secondary malignancy of lymph nodes	neoplasms	381	21857	-0.193691	0.0664787	0.823912	0.723258	0.938575	0.00357307	0.0390936	FALSE
Total hip (n=24)
total hip	female	743.11	Osteoporosis NOS	musculoskeletal	955	23622	0.474616	0.0398836	1.6074	1.48653	1.73809	1.18e-32	2.21e-30	TRUE
total hip	female	250.2	Type 2 diabetes	endocrine/metabolic	741	23792	-0.480733	0.0457436	0.61833	0.565305	0.676329	7.83e-26	7.32e-24	TRUE
total hip	female	401.1	Essential hypertension	circulatory system	4331	20340	-0.184793	0.0209007	0.831277	0.797911	0.866037	9.45e-19	5.89e-17	TRUE
total hip	female	803.2	Fracture of radius and ulna	injuries & poisonings	394	23373	0.340764	0.0606225	1.40602	1.2485	1.58341	1.9e-08	8.87e-07	TRUE
total hip	female	278.1	Obesity	endocrine/metabolic	1064	23603	-0.198742	0.0398121	0.819761	0.758226	0.88629	5.98e-07	2.23e-05	TRUE
total hip	female	622.1	Polyp of corpus uteri	genitourinary	1114	22912	-0.163018	0.0365242	0.849576	0.790883	0.912625	8.07e-06	0.000251561	TRUE
total hip	female	562.1	Diverticulosis	digestive	2784	18738	-0.105233	0.0244013	0.900115	0.858079	0.944211	1.61e-05	0.000431061	TRUE
total hip	female	716.9	Arthropathy NOS	musculoskeletal	3208	21190	-0.0970388	0.0228515	0.907521	0.867771	0.949092	2.17e-05	0.000462473	TRUE
total hip	female	618.1	Prolapse of vaginal walls	genitourinary	805	23305	-0.180892	0.0426538	0.834525	0.767594	0.907292	2.23e-05	0.000462473	TRUE
total hip	female	174.11	Malignant neoplasm of female breast	neoplasms	1662	21475	-0.125982	0.0303668	0.88163	0.830688	0.935697	3.34e-05	0.00062531	TRUE
total hip	female	627.1	Postmenopausal bleeding	genitourinary	1141	20691	-0.145077	0.0361389	0.864956	0.805809	0.928445	5.96e-05	0.00101307	TRUE
total hip	female	740.9	Osteoarthrosis NOS	musculoskeletal	1231	22772	-0.132572	0.0348219	0.87584	0.818058	0.937704	0.000140584	0.00219077	TRUE
total hip	female	574.1	Cholelithiasis	digestive	714	23200	-0.166312	0.0451113	0.846782	0.775126	0.925063	0.000227184	0.00326795	TRUE
total hip	female	218.1	Uterine leiomyoma	neoplasms	1499	21898	-0.116596	0.0319234	0.889945	0.835967	0.947408	0.000259845	0.00347079	FALSE
total hip	female	733	Other disorders of bone and cartilage	musculoskeletal	400	22993	0.216268	0.0595874	1.24143	1.10459	1.39523	0.000284054	0.0035412	FALSE
total hip	female	496	Chronic airway obstruction	respiratory	297	22297	-0.249081	0.0693082	0.779517	0.680501	0.892939	0.000325862	0.00380851	FALSE
total hip	female	716.2	Unspecified monoarthritis	musculoskeletal	1035	21190	-0.133289	0.0379828	0.875212	0.812422	0.942855	0.000449466	0.00494413	FALSE
total hip	female	571.5	Other chronic nonalcoholic liver disease	digestive	220	23937	-0.279948	0.0802532	0.755823	0.645814	0.884572	0.000486084	0.00504987	FALSE
total hip	female	701.2	Scar conditions and fibrosis of skin	dermatologic	207	24251	-0.272133	0.0833206	0.761753	0.646979	0.896888	0.00109041	0.0107319	FALSE
total hip	female	622.2	Mucous polyp of cervix	genitourinary	480	22912	-0.178636	0.0550958	0.836411	0.750794	0.93179	0.0011858	0.0110872	FALSE
total hip	female	211	Benign neoplasm of other parts of digestive system	neoplasms	714	23636	-0.131005	0.0450677	0.877213	0.80305	0.958225	0.00365081	0.0325096	FALSE
total hip	female	740.11	Osteoarthrosis, localized, primary	musculoskeletal	237	22772	-0.220095	0.0770272	0.802443	0.689997	0.933213	0.00427176	0.03631	FALSE
total hip	female	470	Septal Deviations/Turbinate Hypertrophy	respiratory	248	23373	0.211753	0.0757694	1.23584	1.06529	1.4337	0.00519477	0.0422357	FALSE
total hip	female	574.3	Cholecystitis without cholelithiasis	digestive	204	23200	-0.230401	0.083171	0.794215	0.674748	0.934835	0.0056021	0.0436497	FALSE
Diaphysis (n=10)
diaphysis	female	743.11	Osteoporosis NOS	musculoskeletal	903	23287	0.389313	0.0399728	1.47597	1.36474	1.59625	2.05e-22	3.77e-20	TRUE
diaphysis	female	401.1	Essential hypertension	circulatory system	4225	20055	-0.141854	0.0206216	0.867748	0.833375	0.90354	6.03e-12	5.55e-10	TRUE
diaphysis	female	250.2	Type 2 diabetes	endocrine/metabolic	725	23421	-0.288871	0.0444671	0.749109	0.686584	0.817327	8.23e-11	5.05e-09	TRUE
diaphysis	female	627.1	Postmenopausal bleeding	genitourinary	1126	20354	-0.161551	0.0357163	0.850823	0.793299	0.912518	6.09e-06	0.00028022	TRUE
diaphysis	female	618.1	Prolapse of vaginal walls	genitourinary	790	22951	-0.157173	0.0421829	0.854556	0.786745	0.928212	0.000194549	0.0071594	TRUE
diaphysis	female	562.1	Diverticulosis	digestive	2712	18460	-0.0866488	0.0241239	0.916999	0.87465	0.961399	0.000328375	0.0100702	FALSE
diaphysis	female	218.1	Uterine leiomyoma	neoplasms	1474	21553	-0.107954	0.0316636	0.897669	0.843653	0.955144	0.000651068	0.0171138	FALSE
diaphysis	female	618.2	Uterine/Uterovaginal prolapse	genitourinary	659	22951	-0.146652	0.0459522	0.863594	0.789213	0.944986	0.00141584	0.0325644	FALSE
diaphysis	female	803.2	Fracture of radius and ulna	injuries & poisonings	390	23010	0.188232	0.0597217	1.20711	1.07377	1.35701	0.00162261	0.0331734	FALSE
diaphysis	female	619.2	Disorders of uterus, NEC	genitourinary	489	22970	-0.161883	0.0535972	0.85054	0.765724	0.944752	0.00252468	0.046454	FALSE
Spine (n=78)
spine	female	272.11	Hypercholesterolemia	endocrine/metabolic	1807	22952	0.315303	0.0288904	1.37067	1.29522	1.45053	9.91e-28	1.16e-25	TRUE
spine	female	250.2	Type 2 diabetes	endocrine/metabolic	765	24056	0.480231	0.0440775	1.61645	1.48266	1.76231	1.22e-27	1.16e-25	TRUE
spine	female	743.11	Osteoporosis NOS	musculoskeletal	959	23906	0.372585	0.0388602	1.45148	1.34503	1.56635	9e-22	5.73e-20	TRUE
spine	female	318	Tobacco use disorder	mental disorders	641	23519	0.394832	0.0456028	1.48414	1.35724	1.6229	4.8e-18	2.29e-16	TRUE
spine	female	197	Chemotherapy	neoplasms	828	22554	0.297603	0.0405431	1.34663	1.24376	1.458	2.13e-13	6.85e-12	TRUE
spine	female	411.3	Angina pectoris	circulatory system	572	23770	0.365194	0.0497614	1.44079	1.30691	1.5884	2.15e-13	6.85e-12	TRUE
spine	female	174.11	Malignant neoplasm of female breast	neoplasms	1670	21730	0.2085	0.0290639	1.23183	1.16362	1.30404	7.29e-13	1.99e-11	TRUE
spine	female	411.4	Coronary atherosclerosis	circulatory system	524	23770	0.367293	0.0520106	1.44382	1.30389	1.59877	1.64e-12	3.92e-11	TRUE
spine	female	306	Other mental disorder	mental disorders	2294	21668	0.177461	0.0251872	1.19418	1.13666	1.25461	1.85e-12	3.92e-11	TRUE
spine	female	530.11	GERD	digestive	1826	21473	0.191011	0.0278401	1.21047	1.14619	1.27836	6.84e-12	1.31e-10	TRUE
spine	female	550.2	Diaphragmatic hernia	digestive	2318	22282	0.16236	0.0250556	1.17628	1.11991	1.23549	9.17e-11	1.59e-09	TRUE
spine	female	411.8	Other chronic ischemic heart disease, unspecified	circulatory system	410	23770	0.358772	0.0583762	1.43157	1.2768	1.6051	7.95e-10	1.27e-08	TRUE
spine	female	535	Gastritis and duodenitis	digestive	1436	22390	0.179984	0.030994	1.1972	1.12664	1.27218	6.36e-09	9.34e-08	TRUE
spine	female	272.1	Hyperlipidemia	endocrine/metabolic	333	22952	0.370609	0.0647182	1.44862	1.27604	1.64453	1.03e-08	1.4e-07	TRUE
spine	female	530.14	Reflux esophagitis	digestive	782	21473	0.230619	0.0416277	1.25938	1.16071	1.36644	3.02e-08	3.85e-07	TRUE
spine	female	496	Chronic airway obstruction	respiratory	303	22537	0.37271	0.0674765	1.45166	1.27183	1.65693	3.32e-08	3.97e-07	TRUE
spine	female	785	Abdominal pain	symptoms	3570	21396	0.1108	0.0203307	1.11717	1.07353	1.16259	5.04e-08	5.66e-07	TRUE
spine	female	401.1	Essential hypertension	circulatory system	4407	20553	0.107175	0.0198288	1.11313	1.0707	1.15724	6.48e-08	6.88e-07	TRUE
spine	female	562.1	Diverticulosis	digestive	2836	18948	0.123347	0.0232698	1.13128	1.08084	1.18407	1.15e-07	1.16e-06	TRUE
spine	female	198.1	Secondary malignancy of lymph nodes	neoplasms	397	22554	0.278987	0.0582626	1.32179	1.17915	1.48169	1.68e-06	1.61e-05	TRUE
spine	female	418	Nonspecific chest pain	circulatory system	1849	22900	0.130679	0.0273953	1.1396	1.08002	1.20246	1.84e-06	1.67e-05	TRUE
spine	female	990	Effects radiation NOS	injuries & poisonings	378	24434	0.270089	0.0592899	1.31008	1.16635	1.47152	5.23e-06	4.54e-05	TRUE
spine	female	622.1	Polyp of corpus uteri	genitourinary	1126	23183	-0.152969	0.0339019	0.858156	0.802987	0.917116	6.42e-06	5.24e-05	TRUE
spine	female	721	Spondylosis and allied disorders	musculoskeletal	281	23732	0.31282	0.0695335	1.36728	1.19308	1.56691	6.83e-06	5.24e-05	TRUE
spine	female	530.1	Esophagitis, GERD and related diseases	digestive	609	21473	0.21206	0.0471431	1.23622	1.12711	1.35589	6.85e-06	5.24e-05	TRUE
spine	female	427.9	Palpitations	circulatory system	470	23465	0.235435	0.053009	1.26546	1.14058	1.40401	8.94e-06	6.57e-05	TRUE
spine	female	411.2	Myocardial infarction	circulatory system	326	23770	0.273014	0.0647581	1.31392	1.1573	1.49173	2.49e-05	0.00017599	TRUE
spine	female	721.1	Spondylosis without myelopathy	musculoskeletal	560	23732	0.202544	0.0492291	1.22451	1.11188	1.34855	3.88e-05	0.000264909	TRUE
spine	female	211	Benign neoplasm of other parts of digestive system	neoplasms	715	23912	0.1723	0.0432789	1.18803	1.09141	1.29321	6.86e-05	0.000451705	TRUE
spine	female	558	Noninfectious gastroenteritis	digestive	970	18948	0.145335	0.0373673	1.15643	1.07476	1.2443	0.000100512	0.000639927	TRUE
spine	female	535.6	Duodenitis	digestive	427	22390	0.210498	0.0556627	1.23429	1.10672	1.37657	0.000155783	0.000959823	TRUE
spine	female	574.12	Cholelithiasis with other cholecystitis	digestive	524	23452	0.187028	0.0500886	1.20566	1.09292	1.33003	0.000188503	0.00112513	TRUE
spine	female	175	Acquired absence of breast	neoplasms	365	21586	0.224105	0.0602869	1.2512	1.11176	1.40814	0.00020136	0.00116544	TRUE
spine	female	561	Symptoms involving digestive system	digestive	1707	18948	0.106172	0.0287912	1.11201	1.051	1.17657	0.000226345	0.00127153	TRUE
spine	female	733	Other disorders of bone and cartilage	musculoskeletal	398	23272	0.21355	0.0580932	1.23807	1.10483	1.38737	0.000236924	0.00129293	TRUE
spine	female	535.8	Other specified gastritis	digestive	906	22390	0.139609	0.0384658	1.14982	1.06632	1.23986	0.000284061	0.0015071	FALSE
spine	female	454.1	Varicose veins of lower extremity	circulatory system	959	22461	-0.131323	0.0368382	0.876934	0.815849	0.942594	0.00036405	0.00187928	FALSE
spine	female	495	Asthma	respiratory	2051	22537	0.091698	0.0260066	1.09603	1.04157	1.15335	0.000421972	0.00212096	FALSE
spine	female	593	Hematuria	genitourinary	794	23269	0.138916	0.0410443	1.14903	1.06021	1.24528	0.000712963	0.0034747	FALSE
spine	female	521.1	Dental caries	digestive	237	24026	0.248408	0.0735169	1.28198	1.10995	1.48068	0.000727685	0.0034747	FALSE
spine	female	615	Endometriosis	genitourinary	529	23808	0.161787	0.0487229	1.17561	1.06854	1.29341	0.000898404	0.00418525	FALSE
spine	female	960	Poisoning by antibiotics	injuries & poisonings	620	22354	0.15178	0.0461063	1.1639	1.06334	1.27398	0.000994893	0.0045244	FALSE
spine	female	564.9	Personal history of diseases of digestive system	digestive	1248	18948	0.109122	0.0333045	1.1153	1.04482	1.19053	0.00105106	0.00466865	FALSE
spine	female	798	Malaise and fatigue	symptoms	257	24627	0.226481	0.0712427	1.25418	1.09073	1.44212	0.00147779	0.00641495	FALSE
spine	female	427.11	Paroxysmal supraventricular tachycardia	circulatory system	204	23465	0.254718	0.0805282	1.2901	1.10173	1.51067	0.00156105	0.00662579	FALSE
spine	female	512.8	Cough	respiratory	272	24204	0.21237	0.0694584	1.23661	1.07921	1.41695	0.00223176	0.00906681	FALSE
spine	female	578.9	Hemorrhage of gastrointestinal tract	digestive	634	23118	0.13858	0.0454365	1.14864	1.05077	1.25563	0.00228866	0.00906681	FALSE
spine	female	740.1	Osteoarthritis; localized	musculoskeletal	582	23038	0.146433	0.0480831	1.1577	1.05358	1.27211	0.00232351	0.00906681	FALSE
spine	female	300.1	Anxiety disorder	mental disorders	942	21668	0.114004	0.0374755	1.12076	1.04139	1.20618	0.00234949	0.00906681	FALSE
spine	female	760	Back pain	symptoms	876	24090	0.117914	0.0388	1.12515	1.04275	1.21405	0.00237351	0.00906681	FALSE
spine	female	366.2	Senile cataract	sense organs	1650	22121	0.0921808	0.0304717	1.09656	1.03299	1.16405	0.00248528	0.00930763	FALSE
spine	female	596	Other disorders of bladder	genitourinary	341	24310	0.185105	0.0621441	1.20334	1.06535	1.35922	0.00289533	0.0106348	FALSE
spine	female	564.1	Irritable Bowel Syndrome	digestive	808	18948	0.119665	0.0406337	1.12712	1.04083	1.22056	0.00322985	0.0116397	FALSE
spine	female	512.7	Shortness of breath	respiratory	470	24204	0.149985	0.0529228	1.16182	1.04734	1.2888	0.00459635	0.0162575	FALSE
spine	female	720	Spinal stenosis	musculoskeletal	295	23732	0.190028	0.0672696	1.20928	1.05991	1.37971	0.00472985	0.0164255	FALSE
spine	female	208	Benign neoplasm of colon	neoplasms	1850	23022	0.0768405	0.0273602	1.07987	1.02349	1.13936	0.00497768	0.0169615	FALSE
spine	female	789	Nausea and vomiting	symptoms	960	24006	0.103926	0.0370758	1.10952	1.03175	1.19315	0.00506181	0.0169615	FALSE
spine	female	182	Malignant neoplasm of uterus	neoplasms	213	20731	-0.214027	0.0769382	0.807327	0.694318	0.938729	0.00540581	0.0178019	FALSE
spine	female	574.1	Cholelithiasis	digestive	740	23452	0.11757	0.0424673	1.12476	1.03493	1.22239	0.00563159	0.0182311	FALSE
spine	female	790.6	Other abnormal blood chemistry	symptoms	260	24685	0.195809	0.0712891	1.2163	1.05769	1.39869	0.00601989	0.0191633	FALSE
spine	female	571.5	Other chronic nonalcoholic liver disease	digestive	229	24217	0.205239	0.0749032	1.22782	1.06017	1.42198	0.00614278	0.0192339	FALSE
spine	female	960.2	Allergy/adverse effect of penicillin	injuries & poisonings	1578	22354	0.0799278	0.029403	1.08321	1.02255	1.14747	0.00656068	0.0200362	FALSE
spine	female	531.2	Gastric ulcer	digestive	282	24560	0.185353	0.0683174	1.20364	1.0528	1.3761	0.00666536	0.0200362	FALSE
spine	female	530.9	Heartburn	digestive	249	21473	0.196886	0.0726323	1.21761	1.05604	1.40389	0.0067137	0.0200362	FALSE
spine	female	427.2	Atrial fibrillation and flutter	circulatory system	285	23465	0.185867	0.0688839	1.20426	1.05217	1.37834	0.00697038	0.0204822	FALSE
spine	female	394.2	Mitral valve disease	circulatory system	245	24414	0.198292	0.0740041	1.21932	1.05469	1.40965	0.00737395	0.0213398	FALSE
spine	female	395.1	Nonrheumatic mitral valve disorders	circulatory system	241	24414	0.198851	0.0746507	1.22	1.05394	1.41223	0.00772725	0.0220284	FALSE
spine	female	722.6	Degeneration of intervertebral disc	musculoskeletal	254	23732	0.189627	0.0720847	1.2088	1.04953	1.39224	0.00852319	0.0239401	FALSE
spine	female	340	Migraine	neurological	492	23847	0.133417	0.0510052	1.14273	1.03401	1.26287	0.00890324	0.0246452	FALSE
spine	female	276.12	Hyposmolality and/or hyponatremia	endocrine/metabolic	205	24416	0.205182	0.080965	1.22775	1.04759	1.43889	0.0112701	0.0307513	FALSE
spine	female	365	Glaucoma	sense organs	377	23628	0.149696	0.0600281	1.16148	1.03256	1.3065	0.0126395	0.0340021	FALSE
spine	female	591	Urinary tract infection	genitourinary	740	23269	0.104659	0.0424669	1.11033	1.02166	1.20671	0.0137208	0.0363984	FALSE
spine	female	288.11	Neutropenia	hematopoietic	212	24437	0.192605	0.0784988	1.2124	1.03951	1.41406	0.0141433	0.0370051	FALSE
spine	female	475	Chronic sinusitis	respiratory	212	23634	0.187298	0.078147	1.20599	1.03472	1.4056	0.0165416	0.0426953	FALSE
spine	female	470	Septal Deviations/Turbinate Hypertrophy	respiratory	257	23634	0.168692	0.0706193	1.18376	1.03074	1.35949	0.0169055	0.0430526	FALSE
spine	female	41	Bacterial infection NOS	infectious diseases	279	24193	0.164036	0.0688328	1.17826	1.02955	1.34844	0.0171673	0.0431441	FALSE
spine	female	418.1	Precordial pain	circulatory system	350	22900	0.144857	0.0611294	1.15587	1.02536	1.303	0.0178032	0.0441612	FALSE
spine	female	220	Benign neoplasm of ovary	neoplasms	233	20554	0.1752	0.0746013	1.19148	1.02941	1.37908	0.0188499	0.0461582	FALSE
Signficant associations were identified by logistic regression. Each disease outcome remained significant after FDR correction (Q-value <0.05). Bonferroni = TRUE if P<0.05 after Bonferroni for multiple comparisons.
