# Supplementary material for: Clinical implications of bone marrow adiposity identified by phenome-wide association and Mendelian randomization in the UK Biobank
Source: Nat Commun. 2025 Sep 23;16:8332. doi: 10.1038/s41467-025-63395-1 (PMC12457654; doi:10.1038/s41467-025-63395-1)
Supplement: Supplementary file 12 — Supplementary Data 10 [file 41467_2025_63395_MOESM12_ESM.xlsx]

## Sheet: Supplementary Data 10
Supplementary Data 10. Overlap disease outcomes associated with BMFF in the Obs-PheWAS (sensitivity analysis: incident + prevalent) by sex group
Bone region	Sex	PheCODE	Description	Group	n_cases	n_controls	beta	SE	OR	CI_Lower	CI_Upper	P-value	Q-value	Bonferroni
Male
femoral head	male	250.2	Type 2 diabetes	endocrine/metabolic	1362	19556	-0.238358	0.0285443	0.78792	0.745049	0.833258	6.8e-17	1.17e-14	TRUE
total hip	male	250.2	Type 2 diabetes	endocrine/metabolic	1271	19072	-0.268016	0.0314392	0.764895	0.719185	0.813511	1.53e-17	1.3e-15	TRUE
diaphysis	male	250.2	Type 2 diabetes	endocrine/metabolic	1246	18397	-0.156144	0.0292441	0.855436	0.807783	0.905901	9.33e-08	1.53e-05	TRUE
spine	male	250.2	Type 2 diabetes	endocrine/metabolic	1462	21810	0.497088	0.0295486	1.64393	1.55142	1.74195	1.66e-63	3.08e-61	TRUE
femoral head	male	401.1	Essential hypertension	circulatory system	5986	15106	-0.0684566	0.0164194	0.933834	0.90426	0.964376	3.06e-05	0.00150457	TRUE
total hip	male	401.1	Essential hypertension	circulatory system	5728	14774	-0.079834	0.0174722	0.92327	0.892187	0.955435	4.9e-06	0.000208066	TRUE
diaphysis	male	401.1	Essential hypertension	circulatory system	5606	14200	-0.0684979	0.0164829	0.933795	0.90411	0.964456	3.24e-05	0.00265919	TRUE
spine	male	401.1	Essential hypertension	circulatory system	6467	16986	0.162364	0.0165873	1.17629	1.13866	1.21516	1.26e-22	2.59e-21	TRUE
femoral head	male	274.1	Gout	endocrine/metabolic	602	20452	-0.205334	0.0414373	0.814375	0.750848	0.883276	7.22e-07	6.21e-05	TRUE
total hip	male	274.1	Gout	endocrine/metabolic	551	19909	-0.179984	0.0459648	0.835284	0.763323	0.914029	9.01e-05	0.00218928	TRUE
spine	male	274.1	Gout	endocrine/metabolic	643	22763	0.168099	0.0428857	1.18305	1.08768	1.2868	8.87e-05	0.00042057	TRUE
femoral head	male	585.1	Acute renal failure	genitourinary	512	20050	-0.186435	0.0450513	0.829912	0.759773	0.906527	3.5e-05	0.00150457	TRUE
total hip	male	585.1	Acute renal failure	genitourinary	497	19498	-0.178721	0.0480833	0.836339	0.76112	0.918992	0.000201676	0.00428563	TRUE
spine	male	585.1	Acute renal failure	genitourinary	566	22320	0.154142	0.0456022	1.16666	1.06691	1.27574	0.000724454	0.00268048	FALSE
femoral head	male	574.1	Cholelithiasis	digestive	374	20296	-0.179337	0.0519025	0.835825	0.754979	0.925327	0.000549771	0.0178826	FALSE
total hip	male	574.1	Cholelithiasis	digestive	353	19754	-0.176873	0.057242	0.837886	0.748962	0.937369	0.00200215	0.0378184	FALSE
total hip	male	990	Effects radiation NOS	injuries & poisonings	374	19909	0.456619	0.0554654	1.57873	1.4161	1.76003	1.83e-16	1.04e-14	TRUE
spine	male	990	Effects radiation NOS	injuries & poisonings	414	22796	0.132013	0.0527485	1.14112	1.02904	1.26542	0.0123252	0.030813	FALSE
Female
femoral head	female	250.2	Type 2 diabetes	endocrine/metabolic	741	23307	-0.389562	0.0492793	0.677353	0.61499	0.746041	2.68e-15	2.49e-13	TRUE
total hip	female	250.2	Type 2 diabetes	endocrine/metabolic	741	23792	-0.480733	0.0457436	0.61833	0.565305	0.676329	7.83e-26	7.32e-24	TRUE
diaphysis	female	250.2	Type 2 diabetes	endocrine/metabolic	725	23421	-0.288871	0.0444671	0.749109	0.686584	0.817327	8.23e-11	5.05e-09	TRUE
spine	female	250.2	Type 2 diabetes	endocrine/metabolic	765	24056	0.480231	0.0440775	1.61645	1.48266	1.76231	1.22e-27	1.16e-25	TRUE
femoral head	female	401.1	Essential hypertension	circulatory system	4251	19931	-0.154586	0.0229628	0.85677	0.819064	0.896212	1.67e-11	1.04e-09	TRUE
total hip	female	401.1	Essential hypertension	circulatory system	4331	20340	-0.184793	0.0209007	0.831277	0.797911	0.866037	9.45e-19	5.89e-17	TRUE
diaphysis	female	401.1	Essential hypertension	circulatory system	4225	20055	-0.141854	0.0206216	0.867748	0.833375	0.90354	6.03e-12	5.55e-10	TRUE
spine	female	401.1	Essential hypertension	circulatory system	4407	20553	0.107175	0.0198288	1.11313	1.0707	1.15724	6.48e-08	6.88e-07	TRUE
femoral head	female	743.11	Osteoporosis NOS	musculoskeletal	898	23191	0.444012	0.0446395	1.55895	1.42835	1.70149	2.61e-23	4.85e-21	TRUE
total hip	female	743.11	Osteoporosis NOS	musculoskeletal	955	23622	0.474616	0.0398836	1.6074	1.48653	1.73809	1.18e-32	2.21e-30	TRUE
diaphysis	female	743.11	Osteoporosis NOS	musculoskeletal	903	23287	0.389313	0.0399728	1.47597	1.36474	1.59625	2.05e-22	3.77e-20	TRUE
spine	female	743.11	Osteoporosis NOS	musculoskeletal	959	23906	0.372585	0.0388602	1.45148	1.34503	1.56635	9e-22	5.73e-20	TRUE
femoral head	female	218.1	Uterine leiomyoma	neoplasms	1480	21447	-0.126436	0.0345287	0.88123	0.823565	0.942933	0.000250483	0.00665568	FALSE
total hip	female	218.1	Uterine leiomyoma	neoplasms	1499	21898	-0.116596	0.0319234	0.889945	0.835967	0.947408	0.000259845	0.00347079	FALSE
diaphysis	female	218.1	Uterine leiomyoma	neoplasms	1474	21553	-0.107954	0.0316636	0.897669	0.843653	0.955144	0.000651068	0.0171138	FALSE
total hip	female	562.1	Diverticulosis	digestive	2784	18738	-0.105233	0.0244013	0.900115	0.858079	0.944211	1.61e-05	0.000431061	TRUE
diaphysis	female	562.1	Diverticulosis	digestive	2712	18460	-0.0866488	0.0241239	0.916999	0.87465	0.961399	0.000328375	0.0100702	FALSE
spine	female	562.1	Diverticulosis	digestive	2836	18948	0.123347	0.0232698	1.13128	1.08084	1.18407	1.15e-07	1.16e-06	TRUE
femoral head	female	622.1	Polyp of corpus uteri	genitourinary	1092	22457	-0.176855	0.0397848	0.837901	0.775045	0.905854	8.78e-06	0.000272086	TRUE
total hip	female	622.1	Polyp of corpus uteri	genitourinary	1114	22912	-0.163018	0.0365242	0.849576	0.790883	0.912625	8.07e-06	0.000251561	TRUE
spine	female	622.1	Polyp of corpus uteri	genitourinary	1126	23183	-0.152969	0.0339019	0.858156	0.802987	0.917116	6.42e-06	5.24e-05	TRUE
femoral head	female	627.1	Postmenopausal bleeding	genitourinary	1116	20244	-0.135114	0.0394376	0.873617	0.808632	0.943824	0.000612518	0.0113928	FALSE
total hip	female	627.1	Postmenopausal bleeding	genitourinary	1141	20691	-0.145077	0.0361389	0.864956	0.805809	0.928445	5.96e-05	0.00101307	TRUE
diaphysis	female	627.1	Postmenopausal bleeding	genitourinary	1126	20354	-0.161551	0.0357163	0.850823	0.793299	0.912518	6.09e-06	0.00028022	TRUE
femoral head	female	733	Other disorders of bone and cartilage	musculoskeletal	382	22562	0.233989	0.0664895	1.26363	1.10923	1.43952	0.000432881	0.0089462	FALSE
total hip	female	733	Other disorders of bone and cartilage	musculoskeletal	400	22993	0.216268	0.0595874	1.24143	1.10459	1.39523	0.000284054	0.0035412	FALSE
spine	female	733	Other disorders of bone and cartilage	musculoskeletal	398	23272	0.21355	0.0580932	1.23807	1.10483	1.38737	0.000236924	0.00129293	TRUE
femoral head	female	803.2	Fracture of radius and ulna	injuries & poisonings	381	22923	0.362155	0.0663857	1.43642	1.26117	1.63603	4.89e-08	1.82e-06	TRUE
total hip	female	803.2	Fracture of radius and ulna	injuries & poisonings	394	23373	0.340764	0.0606225	1.40602	1.2485	1.58341	1.9e-08	8.87e-07	TRUE
diaphysis	female	803.2	Fracture of radius and ulna	injuries & poisonings	390	23010	0.188232	0.0597217	1.20711	1.07377	1.35701	0.00162261	0.0331734	FALSE
total hip	female	174.11	Malignant neoplasm of female breast	neoplasms	1662	21475	-0.125982	0.0303668	0.88163	0.830688	0.935697	3.34e-05	0.00062531	TRUE
spine	female	174.11	Malignant neoplasm of female breast	neoplasms	1670	21730	0.2085	0.0290639	1.23183	1.16362	1.30404	7.29e-13	1.99e-11	TRUE
femoral head	female	198.1	Secondary malignancy of lymph nodes	neoplasms	381	21857	-0.193691	0.0664787	0.823912	0.723258	0.938575	0.00357307	0.0390936	FALSE
spine	female	198.1	Secondary malignancy of lymph nodes	neoplasms	397	22554	0.278987	0.0582626	1.32179	1.17915	1.48169	1.68e-06	1.61e-05	TRUE
total hip	female	211	Benign neoplasm of other parts of digestive system	neoplasms	714	23636	-0.131005	0.0450677	0.877213	0.80305	0.958225	0.00365081	0.0325096	FALSE
spine	female	211	Benign neoplasm of other parts of digestive system	neoplasms	715	23912	0.1723	0.0432789	1.18803	1.09141	1.29321	6.86e-05	0.000451705	TRUE
femoral head	female	278.1	Obesity	endocrine/metabolic	1074	23104	-0.156245	0.0439305	0.855349	0.784782	0.932262	0.000375626	0.0087333	FALSE
total hip	female	278.1	Obesity	endocrine/metabolic	1064	23603	-0.198742	0.0398121	0.819761	0.758226	0.88629	5.98e-07	2.23e-05	TRUE
total hip	female	470	Septal Deviations/Turbinate Hypertrophy	respiratory	248	23373	0.211753	0.0757694	1.23584	1.06529	1.4337	0.00519477	0.0422357	FALSE
spine	female	470	Septal Deviations/Turbinate Hypertrophy	respiratory	257	23634	0.168692	0.0706193	1.18376	1.03074	1.35949	0.0169055	0.0430526	FALSE
total hip	female	496	Chronic airway obstruction	respiratory	297	22297	-0.249081	0.0693082	0.779517	0.680501	0.892939	0.000325862	0.00380851	FALSE
spine	female	496	Chronic airway obstruction	respiratory	303	22537	0.37271	0.0674765	1.45166	1.27183	1.65693	3.32e-08	3.97e-07	TRUE
total hip	female	571.5	Other chronic nonalcoholic liver disease	digestive	220	23937	-0.279948	0.0802532	0.755823	0.645814	0.884572	0.000486084	0.00504987	FALSE
spine	female	571.5	Other chronic nonalcoholic liver disease	digestive	229	24217	0.205239	0.0749032	1.22782	1.06017	1.42198	0.00614278	0.0192339	FALSE
total hip	female	574.1	Cholelithiasis	digestive	714	23200	-0.166312	0.0451113	0.846782	0.775126	0.925063	0.000227184	0.00326795	TRUE
spine	female	574.1	Cholelithiasis	digestive	740	23452	0.11757	0.0424673	1.12476	1.03493	1.22239	0.00563159	0.0182311	FALSE
total hip	female	618.1	Prolapse of vaginal walls	genitourinary	805	23305	-0.180892	0.0426538	0.834525	0.767594	0.907292	2.23e-05	0.000462473	TRUE
diaphysis	female	618.1	Prolapse of vaginal walls	genitourinary	790	22951	-0.157173	0.0421829	0.854556	0.786745	0.928212	0.000194549	0.0071594	TRUE
femoral head	female	701.2	Scar conditions and fibrosis of skin	dermatologic	203	23770	-0.267212	0.0901963	0.765511	0.641468	0.913541	0.00305095	0.0356236	FALSE
total hip	female	701.2	Scar conditions and fibrosis of skin	dermatologic	207	24251	-0.272133	0.0833206	0.761753	0.646979	0.896888	0.00109041	0.0107319	FALSE
femoral head	female	716.2	Unspecified monoarthritis	musculoskeletal	1025	20795	-0.128581	0.0417279	0.879342	0.810286	0.954284	0.00206018	0.0294765	FALSE
total hip	female	716.2	Unspecified monoarthritis	musculoskeletal	1035	21190	-0.133289	0.0379828	0.875212	0.812422	0.942855	0.000449466	0.00494413	FALSE
femoral head	female	716.9	Arthropathy NOS	musculoskeletal	3120	20795	-0.0841082	0.0251994	0.919332	0.875028	0.965878	0.000844708	0.0142833	FALSE
total hip	female	716.9	Arthropathy NOS	musculoskeletal	3208	21190	-0.0970388	0.0228515	0.907521	0.867771	0.949092	2.17e-05	0.000462473	TRUE
femoral head	female	740.1	Osteoarthritis; localized	musculoskeletal	563	22342	-0.299092	0.0547163	0.741491	0.666087	0.825433	4.6e-08	1.82e-06	TRUE
spine	female	740.1	Osteoarthritis; localized	musculoskeletal	582	23038	0.146433	0.0480831	1.1577	1.05358	1.27211	0.00232351	0.00906681	FALSE
femoral head	female	740.11	Osteoarthrosis, localized, primary	musculoskeletal	230	22342	-0.252423	0.0852434	0.776916	0.657376	0.918195	0.0030644	0.0356236	FALSE
total hip	female	740.11	Osteoarthrosis, localized, primary	musculoskeletal	237	22772	-0.220095	0.0770272	0.802443	0.689997	0.933213	0.00427176	0.03631	FALSE
Signficant associations were identified by logistic regression. Each disease outcome remained significant after FDR correction (Q-value <0.05). Bonferroni = TRUE if P<0.05 after Bonferroni for multiple comparisons.
