# Supplementary material for: Clinical implications of bone marrow adiposity identified by phenome-wide association and Mendelian randomization in the UK Biobank
Source: Nat Commun. 2025 Sep 23;16:8332. doi: 10.1038/s41467-025-63395-1 (PMC12457654; doi:10.1038/s41467-025-63395-1)
Supplement: Supplementary file 14 — Supplementary Data 12 [file 41467_2025_63395_MOESM14_ESM.xlsx]

## Sheet: Supplementary Data 12
Supplementary Data 12. BMFF PRS2 SNP QC for the four bone regions
	Femoral head	Total hip	Diaphysis	Spine
Independent signficant rsid from BMFF meta-GWAS-white	67	147	134	174
SNP QC to exclude:
Ambiguous SNP	5	2	4	2
Imputation score <0.4	0	0	0	0
MAF <0.005	0	0	0	0
Indel	14	30	31	53
BMFF SNP-QC	48	115	99	119
BMFF ldproxy (r2>0.6)	1998	3118	2269	3393
BMD-SNP [GWAS catalog]	35	116	0	6534
SNP QC to exclude:
overlap rsid of BMFF-LD proxies and BMD-SNP	2	1	0	2
BMFF SNP-PRS	46	114	99	117
*Ambiguous SNP: palindromic SNPs (ie SNPs where both alleles are (A, T) or (C, G)) which have effect allele frequencies close enough to 0.5 that we cannot unambiguously distinguish between the effect and non-effect alleles. “Ambiguous” SNPs were defined to be those with EAF between 0.4 and 0.6.
