# Supplementary material for: Clinical implications of bone marrow adiposity identified by phenome-wide association and Mendelian randomization in the UK Biobank
Source: Nat Commun. 2025 Sep 23;16:8332. doi: 10.1038/s41467-025-63395-1 (PMC12457654; doi:10.1038/s41467-025-63395-1)
Supplement: Supplementary file 15 — Supplementary Data 13 [file 41467_2025_63395_MOESM15_ESM.xlsx]

## Sheet: Supplementary Data 13
Supplementary Data 13. BMFF PRS-PheWAS sample QC for the four bone regions
	Femoral head	Total hip	Diaphysis	Spine
UKBB Sample	488377	488377	488377	488377
Used in genetic principal components (data-field 22020)	407219	407219	407219	407219
Subset White population	337545	337545	337545	337545
Exclude EIDs withdraw	270	270	270	270
Sample-QC	337275	337275	337275	337275
Exclude EIDs in meta-GWAS sample	38581	38394	37513	41204
PRS-sample	305313	305453	306222	303066
*Data-field (22020) indicates whether an individual met UKBB internal quality control checks for inclusion in the calculation of principal components This data-field restricts to individuals who: • Have missing rate in autosomes = 0.02 • Are not outliers for missingness or heterozygosity • Are in a maximal set of unrelated individuals • Are not sex-discordant
