# Supplementary material for: Clinical implications of bone marrow adiposity identified by phenome-wide association and Mendelian randomization in the UK Biobank
Source: Nat Commun. 2025 Sep 23;16:8332. doi: 10.1038/s41467-025-63395-1 (PMC12457654; doi:10.1038/s41467-025-63395-1)
Supplement: Supplementary file 18 — Supplementary Data 16 [file 41467_2025_63395_MOESM18_ESM.xlsx]

## Sheet: Supplementary Data 16
Supplementary Data 16. Summary of PheCODEs associated with PRS in each disease group
PRS-PheWAS
Disease groups	No. PheCODEs			N cases			No. PheCODEs associated with BMFF
	Total	Exclude due to power	Include in PRS-PheWAS	Median	Min	Max	PRS1	PRS2
Femoral head
Circulatory system	171	57	114	1477	210	99369	0	0
Congenital anomalies	56	41	15	342	230	4151	0	0
Dermatologic	95	48	47	971	228	9430	0	0
Digestive	162	51	111	1509	209	43275	0	0
Endocrine/ Metabolic	169	102	67	846	217	46563	0	0
Genitourinary	173	70	103	1293	212	20029	0	0
Hematopoietic	62	38	24	689	214	19378	0	0
Infectious disease	68	43	25	1113	257	9573	0	0
Injuries/poisonings	120	53	67	1218	204	22541	1	0
Mental disorders	76	34	42	1072	212	51316	0	0
Musculoskeletal	132	56	76	1020	201	57809	5	5
Neoplasms	140	48	92	1149	209	31359	2	2
Neurological	84	33	51	662	219	13203	0	0
Pregnancy complications	46	27	19	743	206	3177	0	0
Respiratory	85	24	61	1640	201	30166	1	0
Sense organs	127	50	77	840	202	32758	0	0
Symptoms	42	18	24	2397	228	43290	0	0
Total hip
Circulatory system	171	57	114	1478	210	99488	0	0
Congenital anomalies	56	41	15	341	230	4145	0	0
Dermatologic	95	48	47	972	227	9429	0	0
Digestive	162	51	111	1508	212	43310	0	0
Endocrine/ Metabolic	169	102	67	849	215	20035	0	0
Genitourinary	173	70	103	1286	213	20035	0	0
Hematopoietic	62	38	24	690.5	214	19367	0	0
Infectious disease	68	42	26	1116	257	9572	0	0
Injuries/poisonings	120	53	67	1225	205	22539	0	0
Mental disorders	76	34	42	1074.5	211	51391	0	0
Musculoskeletal	132	56	76	1020.5	202	57798	4	4
Neoplasms	140	48	92	1150.5	209	31361	1	1
Neurological	84	33	51	664	219	13197	0	0
Pregnancy complications	46	28	18	744	204	3182	0	0
Respiratory	85	24	61	1641	201	30189	0	0
Sense organs	127	50	77	860	204	32705	0	0
Symptoms	42	18	24	2404.5	228	43311	0	0
Diaphysis
Circulatory system	171	57	114	1480.5	210	99670	1	1
Congenital anomalies	56	41	15	341	230	4158	0	0
Dermatologic	95	48	47	974	228	9473	0	0
Digestive	162	51	111	1513	209	43420	1	1
Endocrine/ Metabolic	169	102	67	849	216	46700	0	0
Genitourinary	173	70	103	1288	214	20058	0	0
Hematopoietic	62	38	24	691	217	19399	0	0
Infectious disease	68	42	26	1116.5	202	9588	0	0
Injuries/poisonings	120	53	67	1222	205	22595	3	3
Mental disorders	76	34	42	1074.5	211	51473	0	0
Musculoskeletal	132	56	76	1024.5	203	57911	2	2
Neoplasms	140	48	92	1150	210	31449	1	1
Neurological	84	33	51	622	219	13231	0	0
Pregnancy complications	46	28	18	744	208	3187	0	0
Respiratory	85	24	61	1643	201	30238	0	0
Sense organs	127	51	76	864	204	32847	0	0
Symptoms	42	18	24	2408.5	229	43375	0	0
Spine
Circulatory system	171	57	114	1472.5	210	98900	0	0
Congenital anomalies	56	41	15	340	230	4142	0	0
Dermatologic	95	48	47	967	227	9369	0	0
Digestive	162	51	111	1505	208	43007	0	0
Endocrine/ Metabolic	169	102	67	842	215	46329	0	0
Genitourinary	173	70	103	1285	212	19958	0	0
Hematopoietic	62	38	24	686.5	213	19318	0	0
Infectious disease	68	43	25	1112	256	9546	0	0
Injuries/poisonings	120	53	67	1218	204	22442	4	4
Mental disorders	76	34	42	1069	211	51051	0	0
Musculoskeletal	132	56	76	1030	240	57547	1	1
Neoplasms	140	48	92	1143	208	31120	0	0
Neurological	84	33	51	661	219	13152	0	0
Pregnancy complications	46	28	18	741	202	3174	0	0
Respiratory	85	24	61	1630	201	30014	0	0
Sense organs	127	51	76	837	201	32577	0	0
Symptoms	42	18	24	2390.5	228	43086	0	0
*Diaphysis: PRS1=PRS2
