# Supplementary material for: Clinical implications of bone marrow adiposity identified by phenome-wide association and Mendelian randomization in the UK Biobank
Source: Nat Commun. 2025 Sep 23;16:8332. doi: 10.1038/s41467-025-63395-1 (PMC12457654; doi:10.1038/s41467-025-63395-1)
Supplement: Supplementary file 19 — Supplementary Data 17 [file 41467_2025_63395_MOESM19_ESM.xlsx]

## Sheet: Supplementary Data 17
Supplementary Data 17. Overlap disease outcomes associated with BMFF in the PRS-PheWAS
Bone region	PheCODE	Description	Group	Cases (n)	Controls (n)	Predictor	beta	SE	OR	CI_Lower	CI_Upper	P value	Q value	Bonferroni
PRS1
femoral head	743.11	Osteoporosis NOS	musculoskeletal	12457	290975	PRS_head48	0.148309	0.0277063	1.15987	1.09857	1.2246	8.65e-08	8.78e-05	TRUE
total hip	743.11	Osteoporosis NOS	musculoskeletal	12423	291149	PRS_totalhip115	0.123898	0.0146515	1.1319	1.09986	1.16488	2.76e-17	2.8e-14	TRUE
diaphysis	743.11	Osteoporosis NOS	musculoskeletal	12472	291866	PRS_diaphysis99	0.125938	0.0124537	1.13421	1.10686	1.16224	4.86e-24	4.93e-21	TRUE
spine	743.11	Osteoporosis NOS	musculoskeletal	12416	288776	PRS_spine119	0.0246861	0.0130814	1.02499	1.00347	1.05161	0.0391447	0.0305056	FALSE
femoral head	742.9	Other derangement of joint	musculoskeletal	2806	297082	PRS_head48	-0.269295	0.0555934	0.763918	0.685054	0.851861	1.27e-06	0.000645786	TRUE
total hip	742.9	Other derangement of joint	musculoskeletal	2821	297206	PRS_totalhip115	-0.112885	0.0292938	0.893253	0.843411	0.946041	0.000116415	0.0236321	FALSE
diaphysis	803.2	Fracture of radius and ulna	injuries & poisonings	6701	277713	PRS_diaphysis99	0.0860639	0.0165081	1.08988	1.05518	1.12572	1.85e-07	9.4e-05	TRUE
spine	803.2	Fracture of radius and ulna	injuries & poisonings	6688	274721	PRS_spine119	0.0405878	0.0173279	1.04142	1.00665	1.0774	0.0191635	0.0389006	FALSE
PRS2
femoral head	743.11	Osteoporosis NOS	musculoskeletal	12457	290975	PRS_head46	0.132257	0.0303318	1.1414	1.07552	1.21132	1.3e-05	0.00329547	TRUE
total hip	743.11	Osteoporosis NOS	musculoskeletal	12423	291149	PRS_totalhip114	0.122066	0.0148625	1.12983	1.09739	1.16323	2.16e-16	2.19e-13	TRUE
diaphysis	743.11	Osteoporosis NOS	musculoskeletal	12472	291866	PRS_diaphysis99	0.125938	0.0124537	1.13421	1.10686	1.16224	4.86e-24	4.93e-21	TRUE
spine	743.11	Osteoporosis NOS	musculoskeletal	12416	288776	PRS_spine117	0.0199277	0.0130997	1.02013	1.00427	1.04666	0.038202	0.0318872	FALSE
femoral head	742.9	Other derangement of joint	musculoskeletal	2806	297082	PRS_head46	-0.305425	0.0614729	0.73681	0.653174	0.831155	6.75e-07	0.000685003	TRUE
total hip	742.9	Other derangement of joint	musculoskeletal	2821	297206	PRS_totalhip114	-0.115384	0.0297099	0.891024	0.84062	0.94445	0.000102886	0.0208859	FALSE
diaphysis	803.2	Fracture of radius and ulna	injuries & poisonings	6701	277713	PRS_diaphysis99	0.0860639	0.0165081	1.08988	1.05518	1.12572	1.85e-07	9.4e-05	TRUE
spine	803.2	Fracture of radius and ulna	injuries & poisonings	6688	274721	PRS_spine117	0.0364904	0.0173523	1.03716	1.00248	1.07305	0.0354726	0.0304702	FALSE
*Diaphysis: PRS1=PRS2
For each bone region, the number of SNPs for each PRS is shown at the end of the text in the Predictor column. Signficant associations were identified by logistic regression. Each disease outcome remained significant after FDR correction (Q-value <0.05). Bonferroni = TRUE if P<0.05 after Bonferroni for multiple comparisons.
