# Supplementary material for: Clinical implications of bone marrow adiposity identified by phenome-wide association and Mendelian randomization in the UK Biobank
Source: Nat Commun. 2025 Sep 23;16:8332. doi: 10.1038/s41467-025-63395-1 (PMC12457654; doi:10.1038/s41467-025-63395-1)
Supplement: Supplementary file 20 — Supplementary Data 18 [file 41467_2025_63395_MOESM20_ESM.xlsx]

## Sheet: Supplementary Data 18
Supplementary Data 18: Disease outcomes associated with BMFF in the PRS-PheWAS by sex group
Bone region	Sex	PheCODE	Description	Group	n_cases	n_controls	Predictor	beta	SE	OR	CI_Lower	CI_Upper	P-value	Q-value	Bonferroni
Female
Femoral head PRS1 (n=6)
femoral head	female	743.11	Osteoporosis NOS	musculoskeletal	10363	152825	PRS_head48	0.160622	0.0306251	1.17424	1.10583	1.24688	1.56e-07	0.000126741	TRUE
femoral head	female	716.2	Unspecified monoarthritis	musculoskeletal	12328	127806	PRS_head48	-0.114324	0.0282074	0.891969	0.843994	0.942672	5.06e-05	0.0204814	TRUE
femoral head	female	189.2	Cancer of bladder	neoplasms	566	162363	PRS_head48	-0.471215	0.122411	0.624243	0.491084	0.793509	0.000118379	0.027691	FALSE
femoral head	female	742.8	Articular cartilage disorder	musculoskeletal	539	159742	PRS_head48	-0.479987	0.125849	0.618792	0.483525	0.791898	0.000136746	0.027691	FALSE
femoral head	female	742.9	Other derangement of joint	musculoskeletal	1612	159742	PRS_head48	-0.27385	0.0734102	0.760446	0.658538	0.878126	0.000191174	0.0309703	FALSE
femoral head	female	172.11	Melanomas of skin	neoplasms	3070	148860	PRS_head48	-0.194794	0.0535768	0.823004	0.740963	0.914129	0.000277125	0.0374118	FALSE
Total hip PRS1 (n=2)
total hip	female	743.11	Osteoporosis NOS	musculoskeletal	10330	152570	PRS_totalhip115	0.138607	0.0162095	1.14867	1.11275	1.18575	1.22e-17	9.87e-15	TRUE
total hip	female	733	Other disorders of bone and cartilage	musculoskeletal	3702	146769	PRS_totalhip115	0.101184	0.0261127	1.10648	1.05127	1.16458	0.000106675	0.0431502	FALSE
Diaphysis PRS1 (n=5)
diaphysis	female	743.11	Osteoporosis NOS	musculoskeletal	10367	152812	PRS_diaphysis99	0.135203	0.0137849	1.14477	1.11425	1.17612	1.04e-22	8.41e-20	TRUE
diaphysis	female	803.2	Fracture of radius and ulna	injuries & poisonings	5093	147099	PRS_diaphysis99	0.0871891	0.0190431	1.0911	1.05113	1.1326	4.68e-06	0.00189413	TRUE
diaphysis	female	720	Spinal stenosis	musculoskeletal	3716	150864	PRS_diaphysis99	-0.0952386	0.0223614	0.909156	0.87017	0.949889	2.05e-05	0.00553577	TRUE
diaphysis	female	433.8	Late effects of cerebrovascular disease	circulatory system	1012	156161	PRS_diaphysis99	0.172949	0.0419366	1.18881	1.095	1.29065	3.72e-05	0.00752924	TRUE
diaphysis	female	153.3	Malignant neoplasm of rectum, rectosigmoid junction, and anus	neoplasms	1501	145692	PRS_diaphysis99	0.129038	0.0346268	1.13773	1.06308	1.21763	0.000194129	0.03141	FALSE
Female
Femoral head PRS2 (n=6)
femoral head	female	743.11	Osteoporosis NOS	musculoskeletal	10363	152825	PRS_head46	0.148396	0.0335251	1.15997	1.0862	1.23875	9.58e-06	0.00776107	TRUE
femoral head	female	742.8	Articular cartilage disorder	musculoskeletal	539	159742	PRS_head46	-0.567325	0.139916	0.56704	0.431037	0.745955	5.02e-05	0.0187727	TRUE
femoral head	female	742.9	Other derangement of joint	musculoskeletal	1612	159742	PRS_head46	-0.321662	0.081195	0.724943	0.618286	0.849999	7.45e-05	0.0187727	FALSE
femoral head	female	172.11	Melanomas of skin	neoplasms	3070	148860	PRS_head46	-0.231117	0.0591254	0.793646	0.706803	0.89116	9.27e-05	0.0187727	FALSE
femoral head	female	716.2	Unspecified monoarthritis	musculoskeletal	12328	127806	PRS_head46	-0.113282	0.0310576	0.892898	0.840166	0.94894	0.000264807	0.0389013	FALSE
femoral head	female	189.2	Cancer of bladder	neoplasms	566	162363	PRS_head46	-0.493548	0.136124	0.610457	0.467502	0.797124	0.000288158	0.0389013	FALSE
Total hip PRS2 (n=2)
total hip	female	743.11	Osteoporosis NOS	musculoskeletal	10330	152570	PRS_totalhip114	0.137246	0.0164429	1.14711	1.11073	1.18468	7.01e-17	5.67e-14	TRUE
total hip	female	733	Other disorders of bone and cartilage	musculoskeletal	3702	146769	PRS_totalhip114	0.102894	0.0264908	1.10837	1.05229	1.16744	0.000102689	0.0415378	FALSE
Diaphysis PRS2 (n=5)
diaphysis	female	743.11	Osteoporosis NOS	musculoskeletal	10367	152812	PRS_diaphysis99	0.135203	0.0137849	1.14477	1.11425	1.17612	1.04e-22	8.41e-20	TRUE
diaphysis	female	803.2	Fracture of radius and ulna	injuries & poisonings	5093	147099	PRS_diaphysis99	0.0871891	0.0190431	1.0911	1.05113	1.1326	4.68e-06	0.00189413	TRUE
diaphysis	female	720	Spinal stenosis	musculoskeletal	3716	150864	PRS_diaphysis99	-0.0952386	0.0223614	0.909156	0.87017	0.949889	2.05e-05	0.00553577	TRUE
diaphysis	female	433.8	Late effects of cerebrovascular disease	circulatory system	1012	156161	PRS_diaphysis99	0.172949	0.0419366	1.18881	1.095	1.29065	3.72e-05	0.00752924	TRUE
diaphysis	female	153.3	Malignant neoplasm of rectum, rectosigmoid junction, and anus	neoplasms	1501	145692	PRS_diaphysis99	0.129038	0.0346268	1.13773	1.06308	1.21763	0.000194129	0.03141	FALSE
*Diaphysis: PRS1=PRS2
For each bone region, the number of SNPs for each PRS is shown at the end of the text in the Predictor column. Signficant associations were identified by logistic regression. Each disease outcome remained significant after FDR correction (Q-value <0.05). Bonferroni = TRUE if P<0.05 after Bonferroni for multiple comparisons.
