# Supplementary material for: Clinical implications of bone marrow adiposity identified by phenome-wide association and Mendelian randomization in the UK Biobank
Source: Nat Commun. 2025 Sep 23;16:8332. doi: 10.1038/s41467-025-63395-1 (PMC12457654; doi:10.1038/s41467-025-63395-1)
Supplement: Supplementary file 21 — Supplementary Data 19 [file 41467_2025_63395_MOESM21_ESM.xlsx]

## Sheet: Supplementary Data 19
Supplementary Data 19. Overlap disease outcomes associated with BMFF in the PRS-PheWAS by sex group
Bone region	Sex	PheCODE	Description	Group	n_cases	n_controls	Predictor	beta	SE	OR	CI_Lower	CI_Upper	P-value	Q-value	Bonferroni
PRS1
femoral head	female	743.11	Osteoporosis NOS	musculoskeletal	10363	152825	PRS_head48	0.160622	0.0306251	1.17424	1.10583	1.24688	1.56e-07	0.000126741	TRUE
total hip	female	743.11	Osteoporosis NOS	musculoskeletal	10330	152570	PRS_totalhip115	0.138607	0.0162095	1.14867	1.11275	1.18575	1.22e-17	9.87e-15	TRUE
diaphysis	female	743.11	Osteoporosis NOS	musculoskeletal	10367	152812	PRS_diaphysis99	0.135203	0.0137849	1.14477	1.11425	1.17612	1.04e-22	8.41e-20	TRUE
PRS2
femoral head	female	743.11	Osteoporosis NOS	musculoskeletal	10363	152825	PRS_head46	0.148396	0.0335251	1.15997	1.0862	1.23875	9.58e-06	0.00776107	TRUE
total hip	female	743.11	Osteoporosis NOS	musculoskeletal	10330	152570	PRS_totalhip114	0.137246	0.0164429	1.14711	1.11073	1.18468	7.01e-17	5.67e-14	TRUE
diaphysis	female	743.11	Osteoporosis NOS	musculoskeletal	10367	152812	PRS_diaphysis99	0.135203	0.0137849	1.14477	1.11425	1.17612	1.04e-22	8.41e-20	TRUE
*Diaphysis: PRS1=PRS2
For each bone region, the number of SNPs for each PRS is shown at the end of the text in the Predictor column. Signficant associations were identified by logistic regression. Each disease outcome remained significant after FDR correction (Q-value <0.05). Bonferroni = TRUE if P<0.05 after Bonferroni for multiple comparisons.
