# Supplementary material for: Clinical implications of bone marrow adiposity identified by phenome-wide association and Mendelian randomization in the UK Biobank
Source: Nat Commun. 2025 Sep 23;16:8332. doi: 10.1038/s41467-025-63395-1 (PMC12457654; doi:10.1038/s41467-025-63395-1)
Supplement: Supplementary file 22 — Supplementary Data 20 [file 41467_2025_63395_MOESM22_ESM.xlsx]

## Sheet: Supplementary Data 20
Supplementary Data 20. Overlap disease outcomes associated with BMFF in the Obs-PheWAS (incident) and PRS-PheWAS
Bone region	PheCODE	Description	Group	n_cases	n_controls	Predictor	beta	SE	OR	CI_Lower	CI_Upper	P-value	Q-value	Bonferroni
Femoral head (n=1)
femoral head	743.11	Osteoporosis NOS	musculoskeletal	472	44090	BMFF	0.420885	0.0587341	1.52331	1.35766	1.70916	7.73e-13	8.81e-11	TRUE
femoral head	743.11	Osteoporosis NOS	musculoskeletal	12457	290975	PRS_head48	0.148309	0.0277063	1.15987	1.09857	1.2246	8.65e-08	8.78e-05	TRUE
femoral head	743.11	Osteoporosis NOS	musculoskeletal	12457	290975	PRS_head46	0.132257	0.0303318	1.1414	1.07552	1.21132	1.3e-05	0.00329547	TRUE
Total hip (n=2)
total hip	743.11	Osteoporosis NOS	musculoskeletal	495	43933	BMFF	0.526169	0.0535151	1.69244	1.52391	1.8796	8.19e-23	9.33e-21	TRUE
total hip	743.11	Osteoporosis NOS	musculoskeletal	12423	291149	PRS_totalhip115	0.123898	0.0146515	1.1319	1.09986	1.16488	2.76e-17	2.8e-14	TRUE
total hip	743.11	Osteoporosis NOS	musculoskeletal	12423	291149	PRS_totalhip114	0.122066	0.0148625	1.12983	1.09739	1.16323	2.16e-16	2.19e-13	TRUE
total hip	733	Other disorders of bone and cartilage	musculoskeletal	268	42885	BMFF	0.277945	0.0707299	1.32041	1.14949	1.51676	8.51e-05	0.00138531	TRUE
total hip	733	Other disorders of bone and cartilage	musculoskeletal	4785	281306	PRS_totalhip115	0.0956304	0.0228757	1.10035	1.05211	1.15081	2.91e-05	0.0139873	TRUE
total hip	733	Other disorders of bone and cartilage	musculoskeletal	4785	281306	PRS_totalhip114	0.0970753	0.0232074	1.10194	1.05294	1.15322	2.88e-05	0.0129921	TRUE
Diaphysis (n=1)
diaphysis	743.11	Osteoporosis NOS	musculoskeletal	473	42916	BMFF	0.486646	0.05357	1.62685	1.4647	1.80696	1.04e-19	1.19e-17	TRUE
diaphysis	743.11	Osteoporosis NOS	musculoskeletal	12472	291866	PRS_diaphysis99	0.125938	0.0124537	1.13421	1.10686	1.16224	4.86e-24	4.93e-21	TRUE
diaphysis	743.11	Osteoporosis NOS	musculoskeletal	12472	291866	PRS_diaphysis99	0.125938	0.0124537	1.13421	1.10686	1.16224	4.86e-24	4.93e-21	TRUE
Spine (n=1)
spine	743.11	Osteoporosis NOS	musculoskeletal	502	47145	BMFF	0.346203	0.0513428	1.41369	1.27835	1.56336	1.55e-11	4.89e-10	TRUE
spine	743.11	Osteoporosis NOS	musculoskeletal	12416	288776	PRS_spine119	0.0246861	0.0130814	1.02499	1.00347	1.05161	0.0391447	0.0305056	FALSE
spine	743.11	Osteoporosis NOS	musculoskeletal	12416	288776	PRS_spine117	0.0199277	0.0130997	1.02013	1.00427	1.04666	0.038202	0.0318872	FALSE
For each bone region, the number of SNPs for each PRS is shown at the end of the text in the Predictor column. Signficant associations were identified by logistic regression. Each disease outcome remained significant after FDR correction (Q-value <0.05). Bonferroni = TRUE if P<0.05 after Bonferroni for multiple comparisons.
