# Supplementary material for: Clinical implications of bone marrow adiposity identified by phenome-wide association and Mendelian randomization in the UK Biobank
Source: Nat Commun. 2025 Sep 23;16:8332. doi: 10.1038/s41467-025-63395-1 (PMC12457654; doi:10.1038/s41467-025-63395-1)
Supplement: Supplementary file 23 — Supplementary Data 21 [file 41467_2025_63395_MOESM23_ESM.xlsx]

## Sheet: Supplementary Data 21
Supplementary Data 21. PRS1 and PRS2 performance for the overlap disease outcomes associated with BMFF
PheCODE	Description	Group	n_cases	n_controls	Predictor	OR	CI_Lower	CI_Upper	P-value	R2	AIC	BIC	C-statistics	Corrected C-statistics	HL-test P	ROC-test P
Femoral head
743.11	Osteoporosis NOS	musculoskeletal	12457	290975	PRS_head48	1.15987	1.09857	1.2246	8.65e-08	0.114065	92156.5	92166.2	0.7724 (0.7685-0.7763)	0.771476	0.007363	0.9773
743.11	Osteoporosis NOS	musculoskeletal	12457	290975	PRS_head46	1.1414	1.07552	1.21132	1.3e-05	0.113971	92528.3	92538.1	0.7723 (0.7684-0.7762)	0.771798	0.005782
Total hip
743.11	Osteoporosis NOS	musculoskeletal	12423	291149	PRS_totalhip115	1.1319	1.09986	1.16488	2.76e-17	0.114799	91900.8	92272.6	0.7731 (0.7692-0.777)	0.772262	0.03555	0.9905
743.11	Osteoporosis NOS	musculoskeletal	12423	291149	PRS_totalhip114	1.12983	1.09739	1.16323	2.16e-16	0.11476	91904.9	92276.7	0.7731 (0.7692-0.777)	0.772074	0.0327
Diaphysis
743.11	Osteoporosis NOS	musculoskeletal	12472	291866	PRS_diaphysis99	1.13421	1.10686	1.16224	4.86e-24	0.115012	92208.9	92580.9	0.7733 (0.7694-0.7772)	0.772886	0.02108	1
743.11	Osteoporosis NOS	musculoskeletal	12472	291866	PRS_diaphysis99	1.13421	1.10686	1.16224	4.86e-24	0.115012	92208.9	92580.9	0.7733 (0.7694-0.7772)	0.772886	0.02108
Spine
743.11	Osteoporosis NOS	musculoskeletal	12416	288776	PRS_spine119	1.02499	1.00347	1.05161	0.0391447	0.113303	91839.9	92211.4	0.7715 (0.7675-0.7754)	0.770842	0.03746	0.9968
743.11	Osteoporosis NOS	musculoskeletal	12416	288776	PRS_spine117	1.02013	1.00427	1.04666	0.038202	0.113291	91841.1	92212.7	0.7715 (0.7675-0.7754)	0.770882	0.03268
adjust for age, sex, centre, pc1-10
*Diaphysis: PRS1=PRS2
