# Supplementary material for: Clinical implications of bone marrow adiposity identified by phenome-wide association and Mendelian randomization in the UK Biobank
Source: Nat Commun. 2025 Sep 23;16:8332. doi: 10.1038/s41467-025-63395-1 (PMC12457654; doi:10.1038/s41467-025-63395-1)
Supplement: Supplementary file 24 — Supplementary Data 22 [file 41467_2025_63395_MOESM24_ESM.xlsx]

## Sheet: Supplementary Data 22
Supplementary Data 22. Leave-one-out results for exposure-BMFF and outcome-Osteoporosis (r2<0.001)
Bone region	Exposure	Outcome	Outcome_ID	Sample_size	SNP	chr	pos	effect_allele	other_allele	Beta	Se	P-value	F-statistics
Femoral head BMFF-Osteoporosis
femoral head	BMFF	Osteoporosis	ebi-a-GCST90038656	484598	rs10789188	1	66053791	G	A	0.253092	0.239688	0.291002	45.2182
femoral head	BMFF	Osteoporosis	ebi-a-GCST90038656	484598	rs114950834	3	12263038	T	C	0.181774	0.233329	0.435953	30.5042
femoral head	BMFF	Osteoporosis	ebi-a-GCST90038656	484598	rs1219399	11	121754634	C	T	0.232367	0.239645	0.332231	35.6209
femoral head	BMFF	Osteoporosis	ebi-a-GCST90038656	484598	rs13081028	3	52555316	A	G	0.237848	0.238383	0.318398	31.1079
femoral head	BMFF	Osteoporosis	ebi-a-GCST90038656	484598	rs13204469	6	133366810	C	A	0.187673	0.23787	0.430128	40.4688
femoral head	BMFF	Osteoporosis	ebi-a-GCST90038656	484598	rs143383	20	34025983	G	A	0.353391	0.227253	0.119934	84.882
femoral head	BMFF	Osteoporosis	ebi-a-GCST90038656	484598	rs2543029	18	43098275	A	C	0.257827	0.237809	0.278287	39.6388
femoral head	BMFF	Osteoporosis	ebi-a-GCST90038656	484598	rs4263799	8	72394991	T	C	0.213368	0.246796	0.387284	70.9175
femoral head	BMFF	Osteoporosis	ebi-a-GCST90038656	484598	rs4869742	6	151907748	T	C	0.10526	0.228974	0.645729	75.636
femoral head	BMFF	Osteoporosis	ebi-a-GCST90038656	484598	rs6119395	20	32244711	T	G	0.191671	0.238803	0.422188	41.461
femoral head	BMFF	Osteoporosis	ebi-a-GCST90038656	484598	rs6597282	6	7711690	T	C	0.24523	0.237859	0.302547	33.3502
femoral head	BMFF	Osteoporosis	ebi-a-GCST90038656	484598	rs6983239	8	72507296	T	G	0.162408	0.234546	0.488664	46.6933
femoral head	BMFF	Osteoporosis	ebi-a-GCST90038656	484598	rs765634	12	54432997	G	A	0.329268	0.195159	0.0915683	30.8621
femoral head	BMFF	Osteoporosis	ebi-a-GCST90038656	484598	rs76895963	12	4384844	G	T	0.143907	0.215668	0.504604	30.0129
femoral head	BMFF	Osteoporosis	ebi-a-GCST90038656	484598	rs7705526	5	1285974	A	C	0.235665	0.239255	0.324625	34.4704
femoral head	BMFF	Osteoporosis	ebi-a-GCST90038656	484598	All	NA	NA	NA	NA	0.221982	0.225147	0.324161	NA
Total hip BMFF-Osteoporosis
total hip	BMFF	Osteoporosis	ebi-a-GCST90038656	484598	rs10843115	12	28307717	T	C	0.584541	0.173406	0.000749127	32.9948
total hip	BMFF	Osteoporosis	ebi-a-GCST90038656	484598	rs11712037	3	12344730	G	C	0.547257	0.177837	0.0020889	62.5562
total hip	BMFF	Osteoporosis	ebi-a-GCST90038656	484598	rs12044944	1	240581653	T	C	0.510542	0.166284	0.00213847	36.6592
total hip	BMFF	Osteoporosis	ebi-a-GCST90038656	484598	rs12891473	14	35452257	C	T	0.576431	0.175393	0.00101437	36.3006
total hip	BMFF	Osteoporosis	ebi-a-GCST90038656	484598	rs143383	20	34025983	G	A	0.595597	0.169115	0.000428549	30.4293
total hip	BMFF	Osteoporosis	ebi-a-GCST90038656	484598	rs149934734	11	108315606	T	C	0.576812	0.17461	0.000955101	31.1843
total hip	BMFF	Osteoporosis	ebi-a-GCST90038656	484598	rs1871859	6	151898506	T	C	0.553104	0.181519	0.00231075	104.961
total hip	BMFF	Osteoporosis	ebi-a-GCST90038656	484598	rs2233959	6	31081065	C	T	0.565014	0.176116	0.0013357	30.0002
total hip	BMFF	Osteoporosis	ebi-a-GCST90038656	484598	rs2957150	18	60080311	G	A	0.544021	0.175064	0.00188641	30.3457
total hip	BMFF	Osteoporosis	ebi-a-GCST90038656	484598	rs38505	7	28018565	T	G	0.584595	0.174625	0.000814774	43.3496
total hip	BMFF	Osteoporosis	ebi-a-GCST90038656	484598	rs4263799	8	72394991	T	C	0.58946	0.180993	0.00112673	122.105
total hip	BMFF	Osteoporosis	ebi-a-GCST90038656	484598	rs4448201	7	96154912	C	G	0.514312	0.171356	0.00268722	51.7413
total hip	BMFF	Osteoporosis	ebi-a-GCST90038656	484598	rs56030650	17	38131187	A	C	0.573087	0.175254	0.00107531	30.1938
total hip	BMFF	Osteoporosis	ebi-a-GCST90038656	484598	rs597808	12	111973358	G	A	0.588377	0.172509	0.000647939	35.2991
total hip	BMFF	Osteoporosis	ebi-a-GCST90038656	484598	rs60372268	17	44947756	G	A	0.587975	0.173453	0.000699359	38.5947
total hip	BMFF	Osteoporosis	ebi-a-GCST90038656	484598	rs6415470	8	119955111	A	G	0.517823	0.168546	0.00212417	35.2593
total hip	BMFF	Osteoporosis	ebi-a-GCST90038656	484598	rs6672768	1	210466384	C	A	0.586691	0.17387	0.000739999	38.7922
total hip	BMFF	Osteoporosis	ebi-a-GCST90038656	484598	rs7120444	11	86335764	T	C	0.577553	0.177177	0.00111513	58.4115
total hip	BMFF	Osteoporosis	ebi-a-GCST90038656	484598	rs72683129	1	66069781	G	A	0.58626	0.17675	0.000910272	67.9053
total hip	BMFF	Osteoporosis	ebi-a-GCST90038656	484598	rs74671843	2	200576450	T	C	0.573667	0.176256	0.001135	42.2596
total hip	BMFF	Osteoporosis	ebi-a-GCST90038656	484598	rs7537281	1	22692078	T	A	0.468191	0.172316	0.00658659	125.467
total hip	BMFF	Osteoporosis	ebi-a-GCST90038656	484598	rs76895963	12	4384844	G	T	0.529826	0.172615	0.00214478	34.9539
total hip	BMFF	Osteoporosis	ebi-a-GCST90038656	484598	rs7734992	5	1280128	C	T	0.581207	0.175486	0.000926381	44.7512
total hip	BMFF	Osteoporosis	ebi-a-GCST90038656	484598	rs7897379	10	65301725	C	T	0.585719	0.175498	0.000845484	51.9057
total hip	BMFF	Osteoporosis	ebi-a-GCST90038656	484598	rs7978874	12	28026023	T	G	0.569162	0.176484	0.00125971	40.1444
total hip	BMFF	Osteoporosis	ebi-a-GCST90038656	484598	rs8001611	13	42965694	T	C	0.446037	0.165524	0.00704537	124.001
total hip	BMFF	Osteoporosis	ebi-a-GCST90038656	484598	rs841968	9	4857662	T	C	0.580734	0.175383	0.000928845	43.3161
total hip	BMFF	Osteoporosis	ebi-a-GCST90038656	484598	rs9379084	6	7231843	A	G	0.553023	0.176134	0.00169077	31.1855
total hip	BMFF	Osteoporosis	ebi-a-GCST90038656	484598	All	NA	NA	NA	NA	0.559197	0.171183	0.00108819	NA
Diaphysis BMFF-Osteoporosis
diaphysis	BMFF	Osteoporosis	ebi-a-GCST90038656	484598	rs11049256	12	28137473	A	G	0.87345	0.160178	4.95291e-08	40.0277
diaphysis	BMFF	Osteoporosis	ebi-a-GCST90038656	484598	rs11128603	3	12385828	G	A	0.870146	0.170351	3.25669e-07	119.866
diaphysis	BMFF	Osteoporosis	ebi-a-GCST90038656	484598	rs11923081	3	132439403	C	A	0.850862	0.165318	2.64947e-07	34.3366
diaphysis	BMFF	Osteoporosis	ebi-a-GCST90038656	484598	rs1354034	3	56849749	C	T	0.861494	0.162708	1.19188e-07	30.6011
diaphysis	BMFF	Osteoporosis	ebi-a-GCST90038656	484598	rs1932101	6	130459410	C	G	0.883153	0.153425	8.60048e-09	33.4288
diaphysis	BMFF	Osteoporosis	ebi-a-GCST90038656	484598	rs3801382	7	120998277	G	T	0.733417	0.16219	6.12665e-06	179.791
diaphysis	BMFF	Osteoporosis	ebi-a-GCST90038656	484598	rs4242592	8	119968975	G	T	0.81108	0.171325	2.1996e-06	133.532
diaphysis	BMFF	Osteoporosis	ebi-a-GCST90038656	484598	rs4448201	7	96154912	C	G	0.807077	0.165668	1.10662e-06	79.3623
diaphysis	BMFF	Osteoporosis	ebi-a-GCST90038656	484598	rs4757390	11	16298532	T	A	0.831282	0.16585	5.37969e-07	41.1864
diaphysis	BMFF	Osteoporosis	ebi-a-GCST90038656	484598	rs4870045	6	151908047	A	G	0.83344	0.169751	9.11762e-07	90.6582
diaphysis	BMFF	Osteoporosis	ebi-a-GCST90038656	484598	rs6078002	20	10979010	A	C	0.848261	0.166132	3.29118e-07	41.9595
diaphysis	BMFF	Osteoporosis	ebi-a-GCST90038656	484598	rs61309203	1	21118489	T	A	0.849276	0.16519	2.72971e-07	30.0978
diaphysis	BMFF	Osteoporosis	ebi-a-GCST90038656	484598	rs62018159	15	40397421	A	G	0.850126	0.165945	3.00815e-07	42.3492
diaphysis	BMFF	Osteoporosis	ebi-a-GCST90038656	484598	rs665632	13	43106514	C	T	0.911933	0.16366	2.51647e-08	126.282
diaphysis	BMFF	Osteoporosis	ebi-a-GCST90038656	484598	rs7283593	21	36972392	G	A	0.837419	0.166602	4.99592e-07	45.6774
diaphysis	BMFF	Osteoporosis	ebi-a-GCST90038656	484598	rs75663481	14	75787011	G	A	0.882103	0.153242	8.59953e-09	31.9612
diaphysis	BMFF	Osteoporosis	ebi-a-GCST90038656	484598	rs7996349	13	111108819	C	A	0.835438	0.167459	6.07233e-07	58.5705
diaphysis	BMFF	Osteoporosis	ebi-a-GCST90038656	484598	rs8001611	13	42965694	T	C	0.769089	0.139447	3.48249e-08	47.1846
diaphysis	BMFF	Osteoporosis	ebi-a-GCST90038656	484598	rs884205	18	60054857	C	A	0.83701	0.168742	7.03822e-07	77.7185
diaphysis	BMFF	Osteoporosis	ebi-a-GCST90038656	484598	All	NA	NA	NA	NA	0.8414	0.159074	1.2274e-07	NA
Spine BMFF-Osteoporosis
spine	BMFF	Osteoporosis	ebi-a-GCST90038656	484598	rs1041608	9	137116205	T	C	-0.142925	0.0820091	0.0813696	57.6
spine	BMFF	Osteoporosis	ebi-a-GCST90038656	484598	rs11775560	8	61660163	G	A	-0.127523	0.0842781	0.130248	60.386
spine	BMFF	Osteoporosis	ebi-a-GCST90038656	484598	rs12081192	1	155738044	G	A	-0.129796	0.0835913	0.120483	43.585
spine	BMFF	Osteoporosis	ebi-a-GCST90038656	484598	rs1271044	15	83512253	A	G	-0.137244	0.0815358	0.0923298	31.8757
spine	BMFF	Osteoporosis	ebi-a-GCST90038656	484598	rs157512	5	55809127	C	T	-0.11496	0.0834283	0.168217	42.8689
spine	BMFF	Osteoporosis	ebi-a-GCST90038656	484598	rs16972308	15	42237991	A	G	-0.12044	0.0836299	0.149823	32.8626
spine	BMFF	Osteoporosis	ebi-a-GCST90038656	484598	rs17145750	7	73026378	T	C	-0.134324	0.0823498	0.102861	31.9944
spine	BMFF	Osteoporosis	ebi-a-GCST90038656	484598	rs2145943	20	38563245	G	A	-0.111867	0.0827607	0.176472	38.5252
spine	BMFF	Osteoporosis	ebi-a-GCST90038656	484598	rs2332462	14	25459482	C	T	-0.143947	0.0809321	0.075303	45.7985
spine	BMFF	Osteoporosis	ebi-a-GCST90038656	484598	rs2378715	9	89331137	G	A	-0.118798	0.0837894	0.156246	43.6791
spine	BMFF	Osteoporosis	ebi-a-GCST90038656	484598	rs2648312	3	12547147	G	A	-0.153473	0.0839848	0.0676405	131.558
spine	BMFF	Osteoporosis	ebi-a-GCST90038656	484598	rs2737265	8	116667634	G	A	-0.139192	0.0809281	0.0854428	31.7558
spine	BMFF	Osteoporosis	ebi-a-GCST90038656	484598	rs2811477	3	127898783	T	C	-0.134125	0.0828677	0.105545	40.5717
spine	BMFF	Osteoporosis	ebi-a-GCST90038656	484598	rs28557115	6	121793599	A	T	-0.11029	0.0820306	0.178787	32.6249
spine	BMFF	Osteoporosis	ebi-a-GCST90038656	484598	rs3907022	17	38134889	C	T	-0.124607	0.0840462	0.138182	49.2184
spine	BMFF	Osteoporosis	ebi-a-GCST90038656	484598	rs4449583	5	1284135	T	C	-0.12332	0.0836104	0.140229	31.4049
spine	BMFF	Osteoporosis	ebi-a-GCST90038656	484598	rs4484459	5	36492502	T	A	-0.0955632	0.0813636	0.240187	73.3632
spine	BMFF	Osteoporosis	ebi-a-GCST90038656	484598	rs4641648	14	54643363	A	G	-0.12318	0.0835965	0.140614	30.4726
spine	BMFF	Osteoporosis	ebi-a-GCST90038656	484598	rs4708612	6	168342453	A	G	-0.111921	0.084863	0.187222	95.1411
spine	BMFF	Osteoporosis	ebi-a-GCST90038656	484598	rs4763832	12	12622136	G	A	-0.130765	0.0829696	0.115012	30.7816
spine	BMFF	Osteoporosis	ebi-a-GCST90038656	484598	rs4959678	6	2503173	A	C	-0.134662	0.0826713	0.103337	38.4577
spine	BMFF	Osteoporosis	ebi-a-GCST90038656	484598	rs6667615	1	66162630	G	A	-0.142336	0.0827191	0.0853024	66.2171
spine	BMFF	Osteoporosis	ebi-a-GCST90038656	484598	rs7137828	12	111932800	T	C	-0.106605	0.0841835	0.205391	93.0422
spine	BMFF	Osteoporosis	ebi-a-GCST90038656	484598	rs72915668	18	46390047	G	T	-0.108639	0.082855	0.189791	48.9541
spine	BMFF	Osteoporosis	ebi-a-GCST90038656	484598	rs72966926	18	57328396	A	G	-0.135336	0.0819218	0.0985322	29.9978
spine	BMFF	Osteoporosis	ebi-a-GCST90038656	484598	rs73036519	19	45748362	C	G	-0.094075	0.0813418	0.247461	78.0161
spine	BMFF	Osteoporosis	ebi-a-GCST90038656	484598	rs7314680	12	28245393	C	T	-0.118462	0.0836526	0.15674	39.5744
spine	BMFF	Osteoporosis	ebi-a-GCST90038656	484598	rs7521269	1	162142763	A	G	-0.131469	0.0832713	0.11438	37.941
spine	BMFF	Osteoporosis	ebi-a-GCST90038656	484598	rs752508	19	1168753	A	G	-0.100282	0.0813941	0.21793	57.4915
spine	BMFF	Osteoporosis	ebi-a-GCST90038656	484598	rs7590479	2	101759938	T	C	-0.135739	0.0819603	0.09769	30.9691
spine	BMFF	Osteoporosis	ebi-a-GCST90038656	484598	rs76428106	13	28604007	C	T	-0.11794	0.0837981	0.159299	46.0902
spine	BMFF	Osteoporosis	ebi-a-GCST90038656	484598	rs7969023	12	26803949	C	T	-0.122512	0.0838984	0.144223	42.8709
spine	BMFF	Osteoporosis	ebi-a-GCST90038656	484598	rs9264642	6	31238490	C	T	-0.108418	0.0836412	0.194898	70.8901
spine	BMFF	Osteoporosis	ebi-a-GCST90038656	484598	rs9264919	6	31272820	T	G	-0.0983491	0.0789496	0.212867	40.317
spine	BMFF	Osteoporosis	ebi-a-GCST90038656	484598	All	NA	NA	NA	NA	-0.123054	0.0815697	0.131406	NA
