# Supplementary material for: Clinical implications of bone marrow adiposity identified by phenome-wide association and Mendelian randomization in the UK Biobank
Source: Nat Commun. 2025 Sep 23;16:8332. doi: 10.1038/s41467-025-63395-1 (PMC12457654; doi:10.1038/s41467-025-63395-1)
Supplement: Supplementary file 25 — Supplementary Data 23 [file 41467_2025_63395_MOESM25_ESM.xlsx]

## Sheet: Supplementary Data 23
Supplementary Data 23. Leave-one-out results for exposure-BMFF and outcome-Fractures (r2<0.001)
Bone region	Exposure	Outcome	Outcome_ID	Sample_size	SNP	chr	pos	effect_allele	other_allele	Beta	Se	P-value	F-statistics
Femoral head BMFF-Fractures
femoral head	BMFF	Fractures	ebi-a-GCST90038703	484598	rs10789188	1	66053791	G	A	0.238494	0.105268	0.0234764	45.2182
femoral head	BMFF	Fractures	ebi-a-GCST90038703	484598	rs114950834	3	12263038	T	C	0.224484	0.10627	0.0346529	30.5042
femoral head	BMFF	Fractures	ebi-a-GCST90038703	484598	rs1219399	11	121754634	C	T	0.205766	0.106916	0.0542848	35.6209
femoral head	BMFF	Fractures	ebi-a-GCST90038703	484598	rs13081028	3	52555316	A	G	0.237899	0.10279	0.0206442	31.1079
femoral head	BMFF	Fractures	ebi-a-GCST90038703	484598	rs13204469	6	133366810	C	A	0.206935	0.107565	0.0543782	40.4688
femoral head	BMFF	Fractures	ebi-a-GCST90038703	484598	rs143383	20	34025983	G	A	0.274206	0.101429	0.00686299	84.882
femoral head	BMFF	Fractures	ebi-a-GCST90038703	484598	rs2543029	18	43098275	A	C	0.195525	0.105867	0.0647617	39.6388
femoral head	BMFF	Fractures	ebi-a-GCST90038703	484598	rs4263799	8	72394991	T	C	0.207352	0.110374	0.0602951	70.9175
femoral head	BMFF	Fractures	ebi-a-GCST90038703	484598	rs4869742	6	151907748	T	C	0.116317	0.0967513	0.229276	75.636
femoral head	BMFF	Fractures	ebi-a-GCST90038703	484598	rs6119395	20	32244711	T	G	0.216649	0.107959	0.0447743	41.461
femoral head	BMFF	Fractures	ebi-a-GCST90038703	484598	rs6597282	6	7711690	T	C	0.230914	0.105305	0.0283217	33.3502
femoral head	BMFF	Fractures	ebi-a-GCST90038703	484598	rs6983239	8	72507296	T	G	0.196088	0.106893	0.0665896	46.6933
femoral head	BMFF	Fractures	ebi-a-GCST90038703	484598	rs765634	12	54432997	G	A	0.243085	0.100565	0.015641	30.8621
femoral head	BMFF	Fractures	ebi-a-GCST90038703	484598	rs76895963	12	4384844	G	T	0.21336	0.106989	0.0461272	30.0129
femoral head	BMFF	Fractures	ebi-a-GCST90038703	484598	rs7705526	5	1285974	A	C	0.207485	0.107036	0.0525662	34.4704
femoral head	BMFF	Fractures	ebi-a-GCST90038703	484598	All	NA	NA	NA	NA	0.214498	0.100802	0.0333438	NA
Total hip BMFF-Fractures
total hip	BMFF	Fractures	ebi-a-GCST90038703	484598	rs10843115	12	28307717	T	C	0.118961	0.0623362	0.0563436	32.9948
total hip	BMFF	Fractures	ebi-a-GCST90038703	484598	rs11712037	3	12344730	G	C	0.10079	0.0645119	0.118206	62.5562
total hip	BMFF	Fractures	ebi-a-GCST90038703	484598	rs12044944	1	240581653	T	C	0.104005	0.0641228	0.104811	36.6592
total hip	BMFF	Fractures	ebi-a-GCST90038703	484598	rs12891473	14	35452257	C	T	0.106934	0.0641723	0.0956412	36.3006
total hip	BMFF	Fractures	ebi-a-GCST90038703	484598	rs143383	20	34025983	G	A	0.11578	0.0627117	0.0648596	30.4293
total hip	BMFF	Fractures	ebi-a-GCST90038703	484598	rs149934734	11	108315606	T	C	0.115335	0.0628278	0.0663967	31.1843
total hip	BMFF	Fractures	ebi-a-GCST90038703	484598	rs1871859	6	151898506	T	C	0.105968	0.065952	0.108111	104.961
total hip	BMFF	Fractures	ebi-a-GCST90038703	484598	rs2233959	6	31081065	C	T	0.112788	0.0634316	0.0753876	30.0002
total hip	BMFF	Fractures	ebi-a-GCST90038703	484598	rs2957150	18	60080311	G	A	0.0970473	0.0627714	0.122094	30.3457
total hip	BMFF	Fractures	ebi-a-GCST90038703	484598	rs38505	7	28018565	T	G	0.120964	0.062535	0.0530709	43.3496
total hip	BMFF	Fractures	ebi-a-GCST90038703	484598	rs4263799	8	72394991	T	C	0.0970003	0.0658624	0.140812	122.105
total hip	BMFF	Fractures	ebi-a-GCST90038703	484598	rs4448201	7	96154912	C	G	0.10542	0.0645106	0.102227	51.7413
total hip	BMFF	Fractures	ebi-a-GCST90038703	484598	rs56030650	17	38131187	A	C	0.0979079	0.062991	0.120109	30.1938
total hip	BMFF	Fractures	ebi-a-GCST90038703	484598	rs597808	12	111973358	G	A	0.124149	0.06235	0.0464621	35.2991
total hip	BMFF	Fractures	ebi-a-GCST90038703	484598	rs60372268	17	44947756	G	A	0.0924076	0.0624616	0.139025	38.5947
total hip	BMFF	Fractures	ebi-a-GCST90038703	484598	rs6415470	8	119955111	A	G	0.116789	0.0627379	0.0626681	35.2593
total hip	BMFF	Fractures	ebi-a-GCST90038703	484598	rs6672768	1	210466384	C	A	0.0871379	0.0624801	0.163121	38.7922
total hip	BMFF	Fractures	ebi-a-GCST90038703	484598	rs7120444	11	86335764	T	C	0.0989053	0.0642783	0.123876	58.4115
total hip	BMFF	Fractures	ebi-a-GCST90038703	484598	rs72683129	1	66069781	G	A	0.115116	0.06433	0.0735416	67.9053
total hip	BMFF	Fractures	ebi-a-GCST90038703	484598	rs74671843	2	200576450	T	C	0.103551	0.0642273	0.106906	42.2596
total hip	BMFF	Fractures	ebi-a-GCST90038703	484598	rs7537281	1	22692078	T	A	0.0844553	0.0647166	0.191892	125.467
total hip	BMFF	Fractures	ebi-a-GCST90038703	484598	rs76895963	12	4384844	G	T	0.10354	0.0640408	0.105924	34.9539
total hip	BMFF	Fractures	ebi-a-GCST90038703	484598	rs7734992	5	1280128	C	T	0.108499	0.0643186	0.091624	44.7512
total hip	BMFF	Fractures	ebi-a-GCST90038703	484598	rs7897379	10	65301725	C	T	0.102345	0.0643938	0.11198	51.9057
total hip	BMFF	Fractures	ebi-a-GCST90038703	484598	rs7978874	12	28026023	T	G	0.113751	0.0636422	0.0738811	40.1444
total hip	BMFF	Fractures	ebi-a-GCST90038703	484598	rs8001611	13	42965694	T	C	0.0853313	0.0646847	0.187106	124.001
total hip	BMFF	Fractures	ebi-a-GCST90038703	484598	rs841968	9	4857662	T	C	0.131565	0.0625511	0.0354379	43.3161
total hip	BMFF	Fractures	ebi-a-GCST90038703	484598	rs9379084	6	7231843	A	G	0.107357	0.0640339	0.0936289	31.1855
total hip	BMFF	Fractures	ebi-a-GCST90038703	484598	All	NA	NA	NA	NA	0.106325	0.0621792	0.087269	NA
Diaphysis BMFF-Fractures
diaphysis	BMFF	Fractures	ebi-a-GCST90038703	484598	rs11049256	12	28137473	A	G	0.117475	0.0800522	0.142245	40.0277
diaphysis	BMFF	Fractures	ebi-a-GCST90038703	484598	rs11128603	3	12385828	G	A	0.10475	0.0830641	0.207281	119.866
diaphysis	BMFF	Fractures	ebi-a-GCST90038703	484598	rs11923081	3	132439403	C	A	0.122089	0.0787459	0.12104	34.3366
diaphysis	BMFF	Fractures	ebi-a-GCST90038703	484598	rs1354034	3	56849749	C	T	0.1321	0.0734221	0.0719899	30.6011
diaphysis	BMFF	Fractures	ebi-a-GCST90038703	484598	rs1932101	6	130459410	C	G	0.119273	0.0794165	0.133132	33.4288
diaphysis	BMFF	Fractures	ebi-a-GCST90038703	484598	rs3801382	7	120998277	G	T	0.0868478	0.0840254	0.301328	179.791
diaphysis	BMFF	Fractures	ebi-a-GCST90038703	484598	rs4242592	8	119968975	G	T	0.142245	0.0803862	0.0768074	133.532
diaphysis	BMFF	Fractures	ebi-a-GCST90038703	484598	rs4448201	7	96154912	C	G	0.112102	0.0818374	0.170746	79.3623
diaphysis	BMFF	Fractures	ebi-a-GCST90038703	484598	rs4757390	11	16298532	T	A	0.100683	0.0792905	0.204157	41.1864
diaphysis	BMFF	Fractures	ebi-a-GCST90038703	484598	rs4870045	6	151908047	A	G	0.0548586	0.0646365	0.396035	90.6582
diaphysis	BMFF	Fractures	ebi-a-GCST90038703	484598	rs6078002	20	10979010	A	C	0.125963	0.07812	0.106867	41.9595
diaphysis	BMFF	Fractures	ebi-a-GCST90038703	484598	rs61309203	1	21118489	T	A	0.127703	0.0759618	0.0927352	30.0978
diaphysis	BMFF	Fractures	ebi-a-GCST90038703	484598	rs62018159	15	40397421	A	G	0.105368	0.0801513	0.188638	42.3492
diaphysis	BMFF	Fractures	ebi-a-GCST90038703	484598	rs665632	13	43106514	C	T	0.118787	0.0833111	0.15392	126.282
diaphysis	BMFF	Fractures	ebi-a-GCST90038703	484598	rs7283593	21	36972392	G	A	0.103749	0.0801195	0.195344	45.6774
diaphysis	BMFF	Fractures	ebi-a-GCST90038703	484598	rs75663481	14	75787011	G	A	0.114245	0.0801267	0.153925	31.9612
diaphysis	BMFF	Fractures	ebi-a-GCST90038703	484598	rs7996349	13	111108819	C	A	0.12351	0.0799871	0.122558	58.5705
diaphysis	BMFF	Fractures	ebi-a-GCST90038703	484598	rs8001611	13	42965694	T	C	0.0960834	0.0784159	0.22046	47.1846
diaphysis	BMFF	Fractures	ebi-a-GCST90038703	484598	rs884205	18	60054857	C	A	0.104691	0.0814708	0.198789	77.7185
diaphysis	BMFF	Fractures	ebi-a-GCST90038703	484598	All	NA	NA	NA	NA	0.111357	0.0770303	0.148284	NA
Spine BMFF-Fractures
spine	BMFF	Fractures	ebi-a-GCST90038703	484598	rs1041608	9	137116205	T	C	-0.0279755	0.0583851	0.631828	57.6
spine	BMFF	Fractures	ebi-a-GCST90038703	484598	rs11775560	8	61660163	G	A	-0.00503382	0.0584789	0.931403	60.386
spine	BMFF	Fractures	ebi-a-GCST90038703	484598	rs12081192	1	155738044	G	A	-0.0302655	0.0581606	0.6028	43.585
spine	BMFF	Fractures	ebi-a-GCST90038703	484598	rs1271044	15	83512253	A	G	-0.0224646	0.0579431	0.698237	31.8757
spine	BMFF	Fractures	ebi-a-GCST90038703	484598	rs157512	5	55809127	C	T	-0.0219662	0.0581524	0.705628	42.8689
spine	BMFF	Fractures	ebi-a-GCST90038703	484598	rs16972308	15	42237991	A	G	-0.0308252	0.0580024	0.595109	32.8626
spine	BMFF	Fractures	ebi-a-GCST90038703	484598	rs17145750	7	73026378	T	C	-0.0310614	0.0579544	0.591984	31.9944
spine	BMFF	Fractures	ebi-a-GCST90038703	484598	rs2145943	20	38563245	G	A	-0.0173856	0.058072	0.76465	38.5252
spine	BMFF	Fractures	ebi-a-GCST90038703	484598	rs2332462	14	25459482	C	T	-0.0183439	0.0582026	0.75263	45.7985
spine	BMFF	Fractures	ebi-a-GCST90038703	484598	rs2378715	9	89331137	G	A	-0.015569	0.0581606	0.788938	43.6791
spine	BMFF	Fractures	ebi-a-GCST90038703	484598	rs2648312	3	12547147	G	A	-0.0406987	0.0597416	0.495717	131.558
spine	BMFF	Fractures	ebi-a-GCST90038703	484598	rs2737265	8	116667634	G	A	-0.0200962	0.0579447	0.728729	31.7558
spine	BMFF	Fractures	ebi-a-GCST90038703	484598	rs2811477	3	127898783	T	C	-0.027728	0.0581014	0.633195	40.5717
spine	BMFF	Fractures	ebi-a-GCST90038703	484598	rs28557115	6	121793599	A	T	-0.0152778	0.0579645	0.79211	32.6249
spine	BMFF	Fractures	ebi-a-GCST90038703	484598	rs3907022	17	38134889	C	T	-0.0317138	0.0582583	0.58619	49.2184
spine	BMFF	Fractures	ebi-a-GCST90038703	484598	rs4449583	5	1284135	T	C	-0.0204068	0.057946	0.724711	31.4049
spine	BMFF	Fractures	ebi-a-GCST90038703	484598	rs4484459	5	36492502	T	A	0.00124968	0.0586824	0.98301	73.3632
spine	BMFF	Fractures	ebi-a-GCST90038703	484598	rs4641648	14	54643363	A	G	-0.0181082	0.057936	0.754619	30.4726
spine	BMFF	Fractures	ebi-a-GCST90038703	484598	rs4708612	6	168342453	A	G	-0.024485	0.0590941	0.678626	95.1411
spine	BMFF	Fractures	ebi-a-GCST90038703	484598	rs4763832	12	12622136	G	A	-0.0296548	0.0579311	0.608723	30.7816
spine	BMFF	Fractures	ebi-a-GCST90038703	484598	rs4959678	6	2503173	A	C	-0.0127298	0.0580689	0.826479	38.4577
spine	BMFF	Fractures	ebi-a-GCST90038703	484598	rs6667615	1	66162630	G	A	-0.0336776	0.0585616	0.565237	66.2171
spine	BMFF	Fractures	ebi-a-GCST90038703	484598	rs7137828	12	111932800	T	C	0.00105999	0.0589947	0.985665	93.0422
spine	BMFF	Fractures	ebi-a-GCST90038703	484598	rs72915668	18	46390047	G	T	-0.0162327	0.0583047	0.780696	48.9541
spine	BMFF	Fractures	ebi-a-GCST90038703	484598	rs72966926	18	57328396	A	G	-0.0179965	0.0579125	0.755988	29.9978
spine	BMFF	Fractures	ebi-a-GCST90038703	484598	rs73036519	19	45748362	C	G	-0.0210532	0.0587673	0.720159	78.0161
spine	BMFF	Fractures	ebi-a-GCST90038703	484598	rs7314680	12	28245393	C	T	-0.012231	0.0580913	0.83324	39.5744
spine	BMFF	Fractures	ebi-a-GCST90038703	484598	rs7521269	1	162142763	A	G	-0.0115051	0.0580986	0.843024	37.941
spine	BMFF	Fractures	ebi-a-GCST90038703	484598	rs752508	19	1168753	A	G	-0.0263158	0.0584074	0.652309	57.4915
spine	BMFF	Fractures	ebi-a-GCST90038703	484598	rs7590479	2	101759938	T	C	-0.0207675	0.057944	0.720039	30.9691
spine	BMFF	Fractures	ebi-a-GCST90038703	484598	rs76428106	13	28604007	C	T	-0.0271485	0.0582004	0.640882	46.0902
spine	BMFF	Fractures	ebi-a-GCST90038703	484598	rs7969023	12	26803949	C	T	-0.0163322	0.0581466	0.778802	42.8709
spine	BMFF	Fractures	ebi-a-GCST90038703	484598	rs9264642	6	31238490	C	T	-0.0068949	0.0586334	0.90639	70.8901
spine	BMFF	Fractures	ebi-a-GCST90038703	484598	rs9264919	6	31272820	T	G	-0.00168759	0.0581074	0.976831	40.317
spine	BMFF	Fractures	ebi-a-GCST90038703	484598	All	NA	NA	NA	NA	-0.0197397	0.0574077	0.730958	NA
