# Supplementary material for: Clinical implications of bone marrow adiposity identified by phenome-wide association and Mendelian randomization in the UK Biobank
Source: Nat Commun. 2025 Sep 23;16:8332. doi: 10.1038/s41467-025-63395-1 (PMC12457654; doi:10.1038/s41467-025-63395-1)
Supplement: Supplementary file 26 — Supplementary Data 24 [file 41467_2025_63395_MOESM26_ESM.xlsx]

## Sheet: Supplementary Data 24
Supplementary Data 24. Leave-one-out results for exposure-BMFF and outcome-Type 2 diabetes (r2<0.001)
Bone region	Exposure	Outcome	Outcome_ID	Sample_size	SNP	chr	pos	effect_allele	other_allele	Beta	Se	P-value	F-statistics
Femoral head BMFF-Type 2 diabetes
femoral head	BMFF	Type 2 diabetes	ebi-a-GCST90018926	490089	rs10789188	1	66053791	G	A	0.0609188	0.0597226	0.307714	45.2182
femoral head	BMFF	Type 2 diabetes	ebi-a-GCST90018926	490089	rs114950834	3	12263038	T	C	0.0420712	0.0559294	0.451919	30.5042
femoral head	BMFF	Type 2 diabetes	ebi-a-GCST90018926	490089	rs1219399	11	121754634	C	T	0.0787218	0.0569371	0.166785	35.6209
femoral head	BMFF	Type 2 diabetes	ebi-a-GCST90018926	490089	rs13081028	3	52555316	A	G	0.0613818	0.0599849	0.306172	31.1079
femoral head	BMFF	Type 2 diabetes	ebi-a-GCST90018926	490089	rs13204469	6	133366810	C	A	0.0595483	0.0599669	0.3207	40.4688
femoral head	BMFF	Type 2 diabetes	ebi-a-GCST90018926	490089	rs143383	20	34025983	G	A	0.0377499	0.0590153	0.522392	84.882
femoral head	BMFF	Type 2 diabetes	ebi-a-GCST90018926	490089	rs2543029	18	43098275	A	C	0.0559725	0.06071	0.356547	39.6388
femoral head	BMFF	Type 2 diabetes	ebi-a-GCST90018926	490089	rs4263799	8	72394991	T	C	0.0678953	0.0612771	0.26786	70.9175
femoral head	BMFF	Type 2 diabetes	ebi-a-GCST90018926	490089	rs4869742	6	151907748	T	C	0.060779	0.0609915	0.318999	75.636
femoral head	BMFF	Type 2 diabetes	ebi-a-GCST90018926	490089	rs6119395	20	32244711	T	G	0.0887453	0.0534792	0.0970278	41.461
femoral head	BMFF	Type 2 diabetes	ebi-a-GCST90018926	490089	rs6597282	6	7711690	T	C	0.0688122	0.0592124	0.245184	33.3502
femoral head	BMFF	Type 2 diabetes	ebi-a-GCST90018926	490089	rs6983239	8	72507296	T	G	0.041073	0.0565487	0.467637	46.6933
femoral head	BMFF	Type 2 diabetes	ebi-a-GCST90018926	490089	rs7537281	1	22692078	T	A	0.102818	0.0534978	0.0546168	84.8104
femoral head	BMFF	Type 2 diabetes	ebi-a-GCST90018926	490089	rs765634	12	54432997	G	A	0.0506246	0.0582838	0.385072	30.8621
femoral head	BMFF	Type 2 diabetes	ebi-a-GCST90018926	490089	rs7705526	5	1285974	A	C	0.0601539	0.0601139	0.316988	34.4704
femoral head	BMFF	Type 2 diabetes	ebi-a-GCST90018926	490089	All	NA	NA	NA	NA	0.0624137	0.0564974	0.269282	NA
Total hip BMFF-Type 2 diabetes
total hip	BMFF	Type 2 diabetes	ebi-a-GCST90018926	490089	rs10843115	12	28307717	T	C	-0.0688445	0.0376013	0.0671145	32.9948
total hip	BMFF	Type 2 diabetes	ebi-a-GCST90018926	490089	rs12044944	1	240581653	T	C	-0.0633037	0.037433	0.0908135	36.6592
total hip	BMFF	Type 2 diabetes	ebi-a-GCST90018926	490089	rs12891473	14	35452257	C	T	-0.0778541	0.0353255	0.0275308	36.3006
total hip	BMFF	Type 2 diabetes	ebi-a-GCST90018926	490089	rs143383	20	34025983	G	A	-0.0788368	0.0342993	0.0215336	30.4293
total hip	BMFF	Type 2 diabetes	ebi-a-GCST90018926	490089	rs149934734	11	108315606	T	C	-0.0683209	0.0372308	0.0664962	31.1843
total hip	BMFF	Type 2 diabetes	ebi-a-GCST90018926	490089	rs1871859	6	151898506	T	C	-0.081182	0.0395515	0.0401147	104.961
total hip	BMFF	Type 2 diabetes	ebi-a-GCST90018926	490089	rs2233959	6	31081065	C	T	-0.0683986	0.0375188	0.0682957	30.0002
total hip	BMFF	Type 2 diabetes	ebi-a-GCST90018926	490089	rs2957150	18	60080311	G	A	-0.0595838	0.0360007	0.0979092	30.3457
total hip	BMFF	Type 2 diabetes	ebi-a-GCST90018926	490089	rs3020332	6	152008924	T	C	-0.0634299	0.0376863	0.0923551	68.6057
total hip	BMFF	Type 2 diabetes	ebi-a-GCST90018926	490089	rs38505	7	28018565	T	G	-0.0560991	0.0319126	0.0787644	43.3496
total hip	BMFF	Type 2 diabetes	ebi-a-GCST90018926	490089	rs4263799	8	72394991	T	C	-0.0744698	0.0384357	0.0526823	122.105
total hip	BMFF	Type 2 diabetes	ebi-a-GCST90018926	490089	rs4448201	7	96154912	C	G	-0.0656388	0.0375729	0.0806423	51.7413
total hip	BMFF	Type 2 diabetes	ebi-a-GCST90018926	490089	rs56030650	17	38131187	A	C	-0.065059	0.0373515	0.0815427	30.1938
total hip	BMFF	Type 2 diabetes	ebi-a-GCST90018926	490089	rs597808	12	111973358	G	A	-0.0587194	0.0342008	0.0859973	35.2991
total hip	BMFF	Type 2 diabetes	ebi-a-GCST90018926	490089	rs60372268	17	44947756	G	A	-0.0707059	0.037553	0.0597238	38.5947
total hip	BMFF	Type 2 diabetes	ebi-a-GCST90018926	490089	rs6415470	8	119955111	A	G	-0.072612	0.0370715	0.0501477	35.2593
total hip	BMFF	Type 2 diabetes	ebi-a-GCST90018926	490089	rs6672768	1	210466384	C	A	-0.0648964	0.0372567	0.0815306	38.7922
total hip	BMFF	Type 2 diabetes	ebi-a-GCST90018926	490089	rs7120444	11	86335764	T	C	-0.0652105	0.0378875	0.0852218	58.4115
total hip	BMFF	Type 2 diabetes	ebi-a-GCST90018926	490089	rs72683129	1	66069781	G	A	-0.0701404	0.0375092	0.0614903	67.9053
total hip	BMFF	Type 2 diabetes	ebi-a-GCST90018926	490089	rs74671843	2	200576450	T	C	-0.0690894	0.0372984	0.063977	42.2596
total hip	BMFF	Type 2 diabetes	ebi-a-GCST90018926	490089	rs7537281	1	22692078	T	A	-0.0547076	0.0380138	0.150108	125.467
total hip	BMFF	Type 2 diabetes	ebi-a-GCST90018926	490089	rs7734992	5	1280128	C	T	-0.0693795	0.0376572	0.0654171	44.7512
total hip	BMFF	Type 2 diabetes	ebi-a-GCST90018926	490089	rs7897379	10	65301725	C	T	-0.0697067	0.0378366	0.0654299	51.9057
total hip	BMFF	Type 2 diabetes	ebi-a-GCST90018926	490089	rs7978874	12	28026023	T	G	-0.0681425	0.0378006	0.0714384	40.1444
total hip	BMFF	Type 2 diabetes	ebi-a-GCST90018926	490089	rs8001611	13	42965694	T	C	-0.0660568	0.0383267	0.0847944	124.001
total hip	BMFF	Type 2 diabetes	ebi-a-GCST90018926	490089	rs841968	9	4857662	T	C	-0.0722284	0.036706	0.0490966	43.3161
total hip	BMFF	Type 2 diabetes	ebi-a-GCST90018926	490089	All	NA	NA	NA	NA	-0.0677487	0.036318	0.0621211	NA
Diaphysis BMFF-Type 2 diabetes
diaphysis	BMFF	Type 2 diabetes	ebi-a-GCST90018926	490089	rs11049256	12	28139312	A	G	-0.135935	0.0648663	0.0361167	40.0277
diaphysis	BMFF	Type 2 diabetes	ebi-a-GCST90018926	490089	rs11128603	3	12385828	G	A	-0.0572656	0.0292166	0.0499919	119.866
diaphysis	BMFF	Type 2 diabetes	ebi-a-GCST90018926	490089	rs11923081	3	132439403	C	A	-0.125238	0.0655264	0.0559715	34.3366
diaphysis	BMFF	Type 2 diabetes	ebi-a-GCST90018926	490089	rs1354034	3	56849749	C	T	-0.130425	0.0653309	0.0458927	30.6011
diaphysis	BMFF	Type 2 diabetes	ebi-a-GCST90018926	490089	rs1932101	6	130459410	C	G	-0.117333	0.0635272	0.0647507	33.4288
diaphysis	BMFF	Type 2 diabetes	ebi-a-GCST90018926	490089	rs3801382	7	120998277	G	T	-0.136126	0.0685436	0.0470354	179.791
diaphysis	BMFF	Type 2 diabetes	ebi-a-GCST90018926	490089	rs4242592	8	119968975	G	T	-0.150059	0.0665373	0.0241173	133.532
diaphysis	BMFF	Type 2 diabetes	ebi-a-GCST90018926	490089	rs4448201	7	96154912	C	G	-0.128743	0.0663355	0.0522852	79.3623
diaphysis	BMFF	Type 2 diabetes	ebi-a-GCST90018926	490089	rs4757390	11	16298532	T	A	-0.135736	0.0649616	0.0366642	41.1864
diaphysis	BMFF	Type 2 diabetes	ebi-a-GCST90018926	490089	rs4870045	6	151908047	A	G	-0.138331	0.0664311	0.0373124	90.6582
diaphysis	BMFF	Type 2 diabetes	ebi-a-GCST90018926	490089	rs6078002	20	10979010	A	C	-0.128062	0.0657535	0.0514625	41.9595
diaphysis	BMFF	Type 2 diabetes	ebi-a-GCST90018926	490089	rs6078002	20	10979010	A	C	-0.128062	0.0657535	0.0514625	41.9595
diaphysis	BMFF	Type 2 diabetes	ebi-a-GCST90018926	490089	rs61309203	1	21118489	T	A	-0.128852	0.0653582	0.0486693	30.0978
diaphysis	BMFF	Type 2 diabetes	ebi-a-GCST90018926	490089	rs62018159	15	40397421	A	G	-0.126737	0.065231	0.0520282	42.3492
diaphysis	BMFF	Type 2 diabetes	ebi-a-GCST90018926	490089	rs665632	13	43106514	C	T	-0.130848	0.0692639	0.0588755	126.282
diaphysis	BMFF	Type 2 diabetes	ebi-a-GCST90018926	490089	rs7283593	21	36972392	G	A	-0.137057	0.0645845	0.0338259	45.6774
diaphysis	BMFF	Type 2 diabetes	ebi-a-GCST90018926	490089	rs75663481	14	75787011	G	A	-0.126512	0.0652536	0.0525297	31.9612
diaphysis	BMFF	Type 2 diabetes	ebi-a-GCST90018926	490089	rs7996349	13	111108819	C	A	-0.135754	0.0652062	0.03735	58.5705
diaphysis	BMFF	Type 2 diabetes	ebi-a-GCST90018926	490089	rs8001611	13	42965694	T	C	-0.126977	0.0655013	0.0525574	47.1846
diaphysis	BMFF	Type 2 diabetes	ebi-a-GCST90018926	490089	rs884205	18	60054857	C	A	-0.124083	0.0668449	0.0634137	77.7185
diaphysis	BMFF	Type 2 diabetes	ebi-a-GCST90018926	490089	All	NA	NA	NA	NA	-0.127355	0.0627626	0.0424419	NA
Spine BMFF-Type 2 diabetes
spine	BMFF	Type 2 diabetes	ebi-a-GCST90018926	490089	rs1041608	9	137116205	T	C	0.0124253	0.046341	0.788602	57.6
spine	BMFF	Type 2 diabetes	ebi-a-GCST90018926	490089	rs11775560	8	61660163	G	A	-0.00729664	0.0454171	0.872362	60.386
spine	BMFF	Type 2 diabetes	ebi-a-GCST90018926	490089	rs12081192	1	155738044	G	A	-0.00145547	0.0458677	0.974686	43.585
spine	BMFF	Type 2 diabetes	ebi-a-GCST90018926	490089	rs1271044	15	83512253	A	G	-0.000298553	0.0454483	0.994759	31.8757
spine	BMFF	Type 2 diabetes	ebi-a-GCST90018926	490089	rs16972308	15	42240781	A	G	0.00724676	0.0465118	0.876187	32.8626
spine	BMFF	Type 2 diabetes	ebi-a-GCST90018926	490089	rs17145750	7	73026378	T	C	0.0226466	0.0413934	0.584305	31.9944
spine	BMFF	Type 2 diabetes	ebi-a-GCST90018926	490089	rs17601876	15	51553909	G	A	0.00107584	0.0460612	0.981366	35.6186
spine	BMFF	Type 2 diabetes	ebi-a-GCST90018926	490089	rs2145943	20	38563245	G	A	0.0100058	0.0463798	0.829194	38.5252
spine	BMFF	Type 2 diabetes	ebi-a-GCST90018926	490089	rs2332462	14	25459482	C	T	0.00793699	0.0466673	0.86495	45.7985
spine	BMFF	Type 2 diabetes	ebi-a-GCST90018926	490089	rs2378715	9	89331137	G	A	0.00502724	0.0466075	0.914104	43.6791
spine	BMFF	Type 2 diabetes	ebi-a-GCST90018926	490089	rs2648312	3	12547147	G	A	0.00162822	0.0476738	0.972755	131.558
spine	BMFF	Type 2 diabetes	ebi-a-GCST90018926	490089	rs2737265	8	116667634	G	A	0.000200761	0.0458559	0.996507	31.7558
spine	BMFF	Type 2 diabetes	ebi-a-GCST90018926	490089	rs2811477	3	127898783	T	C	0.00864636	0.0461891	0.851508	40.5717
spine	BMFF	Type 2 diabetes	ebi-a-GCST90018926	490089	rs28557115	6	121793599	A	T	0.00537757	0.0460365	0.90701	32.6249
spine	BMFF	Type 2 diabetes	ebi-a-GCST90018926	490089	rs3907022	17	38134889	C	T	0.0117255	0.0464323	0.800633	49.2184
spine	BMFF	Type 2 diabetes	ebi-a-GCST90018926	490089	rs4449583	5	1284135	T	C	0.00719771	0.0460481	0.87579	31.4049
spine	BMFF	Type 2 diabetes	ebi-a-GCST90018926	490089	rs4484459	5	36492502	T	A	0.00631046	0.0464118	0.891848	73.3632
spine	BMFF	Type 2 diabetes	ebi-a-GCST90018926	490089	rs4641648	14	54643363	A	G	0.0124752	0.0458911	0.785742	30.4726
spine	BMFF	Type 2 diabetes	ebi-a-GCST90018926	490089	rs4708612	6	168343611	A	G	0.00419542	0.0467596	0.928507	95.1411
spine	BMFF	Type 2 diabetes	ebi-a-GCST90018926	490089	rs4763832	12	12622136	G	A	0.00232527	0.0461033	0.959775	30.7816
spine	BMFF	Type 2 diabetes	ebi-a-GCST90018926	490089	rs4959678	6	2503173	A	C	0.00848151	0.0464012	0.854966	38.4577
spine	BMFF	Type 2 diabetes	ebi-a-GCST90018926	490089	rs6667615	1	66162630	G	A	0.000674595	0.0471562	0.988586	66.2171
spine	BMFF	Type 2 diabetes	ebi-a-GCST90018926	490089	rs6684375	1	22706434	T	C	0.0156693	0.0457044	0.731718	44.429
spine	BMFF	Type 2 diabetes	ebi-a-GCST90018926	490089	rs7137828	12	111932800	T	C	0.0204143	0.0447797	0.648474	93.0422
spine	BMFF	Type 2 diabetes	ebi-a-GCST90018926	490089	rs72915668	18	46390047	G	T	-0.000789365	0.0468726	0.986564	48.9541
spine	BMFF	Type 2 diabetes	ebi-a-GCST90018926	490089	rs72966926	18	57328396	A	G	0.0103491	0.0457102	0.820885	29.9978
spine	BMFF	Type 2 diabetes	ebi-a-GCST90018926	490089	rs73036519	19	45748362	C	G	0.0244446	0.0428705	0.568545	78.0161
spine	BMFF	Type 2 diabetes	ebi-a-GCST90018926	490089	rs7314680	12	28245393	C	T	0.00486516	0.0466399	0.916921	39.5744
spine	BMFF	Type 2 diabetes	ebi-a-GCST90018926	490089	rs7521269	1	162142763	A	G	0.00201791	0.0467067	0.965539	37.941
spine	BMFF	Type 2 diabetes	ebi-a-GCST90018926	490089	rs752508	19	1168753	A	G	-0.0151269	0.042881	0.724265	57.4915
spine	BMFF	Type 2 diabetes	ebi-a-GCST90018926	490089	rs7590479	2	101759938	T	C	0.00868548	0.046275	0.851118	30.9691
spine	BMFF	Type 2 diabetes	ebi-a-GCST90018926	490089	rs76428106	13	28604007	C	T	0.00765964	0.0462927	0.868581	46.0902
spine	BMFF	Type 2 diabetes	ebi-a-GCST90018926	490089	rs7969023	12	26803949	C	T	0.000801246	0.0461659	0.986153	42.8709
spine	BMFF	Type 2 diabetes	ebi-a-GCST90018926	490089	rs9264642	6	31238490	C	T	0.00201024	0.0462866	0.965358	70.8901
spine	BMFF	Type 2 diabetes	ebi-a-GCST90018926	490089	rs9264919	6	31272820	T	G	0.0164216	0.0455136	0.718245	40.317
spine	BMFF	Type 2 diabetes	ebi-a-GCST90018926	490089	All	NA	NA	NA	NA	0.00643001	0.0452472	0.886994	NA
