# Supplementary material for: Clinical implications of bone marrow adiposity identified by phenome-wide association and Mendelian randomization in the UK Biobank
Source: Nat Commun. 2025 Sep 23;16:8332. doi: 10.1038/s41467-025-63395-1 (PMC12457654; doi:10.1038/s41467-025-63395-1)
Supplement: Supplementary file 27 — Supplementary Data 25 [file 41467_2025_63395_MOESM27_ESM.xlsx]

## Sheet: Supplementary Data 25
Supplementary Data 25. Associations of genetically predicted BMFF levels with Osteoporosis in Mendelian randomisation (r2<0.6)
BMFF-Osteoporosis MR					Heterogeneity			Pleiotropy
Method	Beta ± SE	OR (95% CIs)	P-value	FDR-Q	Q	Q_df	Q_pval	Egger intercept	SE	pval
Femoral head
r2<0.6
MR Horse	0.443 ± 0.177	1.557 (1.116-2.246)	0.012	0.023	-	-	-	-	-	-
IVW	0.596 ± 0.143	1.814 (1.370-2.402)	3.23e-05	0.000111	273.192	45	1.93028e-34	-	-	-
MR Egger	1.382 ± 0.554	3.985 (1.346-11.796)	0.016	0.028	260.407	44	1.68919e-32	-0.0394306	0.0268278	0.14874
Weighted median	0.419 ± 0.122	1.520 (1.198-1.929)	0.001	0.002	-	-	-	-	-	-
Simple mode	0.042 ± 0.398	1.043 (0.478-2.274)	0.917	0.917	-	-	-	-	-	-
Weighted mode	0.125 ± 0.348	1.133 (0.573-2.241)	0.721	0.786	-	-	-	-	-	-
Total hip
r2<0.6
MR Horse	0.546 ± 0.083	1.726 (1.471-2.036)	4.76e-11	1.9e-10	-	-	-	-	-	-
IVW	0.692 ± 0.078	1.998 (1.715-2.327)	6.02e-19	3.61e-18	549.071	112	7.70279e-59	-	-	-
MR Egger	0.836 ± 0.286	2.308 (1.317-4.044)	0.004	0.008	547.711	111	5.94818e-59	-0.00792978	0.0151057	0.600662
Weighted median	0.487 ± 0.071	1.627 (1.415-1.870)	7.24e-12	3.46e-11	-	-	-	-	-	-
Simple mode	0.043 ± 0.225	1.044 (0.672-1.622)	0.849	0.886	-	-	-	-	-	-
Weighted mode	0.106 ± 0.161	1.112 (0.811-1.523)	0.512	0.585	-	-	-	-	-	-
Diaphysis
r2<0.6
MR Horse	0.811 ± 0.051	2.250 (2.036-2.494)	6.34e-57	3.8e-56	-	-	-	-	-	-
IVW	0.830 ± 0.055	2.294 (2.060-2.556)	2.2e-51	2.64e-50	261.315	96	3.10959e-17	-	-	-
MR Egger	0.592 ± 0.180	1.808 (1.272-2.571)	0.001	0.003	256.079	95	1.00532e-16	0.0150962	0.0108316	0.166654
Weighted median	0.762 ± 0.059	2.143 (1.911-2.404)	9.79e-39	7.83e-38	-	-	-	-	-	-
Simple mode	0.678 ± 0.175	1.971 (1.400-2.774)	0.000187	0.001	-	-	-	-	-	-
Weighted mode	0.661 ± 0.189	1.936 (1.338-2.802)	0.001	0.002	-	-	-	-	-	-
Spine
r2<0.6
MR Horse	-0.068 ± 0.038	0.934 (0.868-1.007)	0.074	0.118	-	-	-	-	-	-
IVW	-0.060 ± 0.046	0.942 (0.860-1.032)	0.197	0.296	200.39	115	1.4245e-06	-	-	-
MR Egger	-0.195 ± 0.188	0.823 (0.569-1.190)	0.302	0.403	199.431	114	1.31714e-06	0.00690111	0.00932013	0.460548
Weighted median	-0.040 ± 0.059	0.961 (0.856-1.077)	0.493	0.585	-	-	-	-	-	-
Simple mode	-0.127 ± 0.179	0.880 (0.620-1.249)	0.477	0.585	-	-	-	-	-	-
Weighted mode	0.205 ± 0.166	1.227 (0.886-1.700)	0.22	0.311	-	-	-	-	-	-
Exposure: BMFF (PMID: 39747859); Outcome: Osteoporosis (GCST90038656)
nSNPs for clump r2<0.6: femoral head=46; total hip=113; diaphysis=97; spine=116.
Heterogeneity was assessed by the inverse variance weighted (IVW) method and by MR Egger. Pleiotropy was assessed from MR Egger.
