# Supplementary material for: Clinical implications of bone marrow adiposity identified by phenome-wide association and Mendelian randomization in the UK Biobank
Source: Nat Commun. 2025 Sep 23;16:8332. doi: 10.1038/s41467-025-63395-1 (PMC12457654; doi:10.1038/s41467-025-63395-1)
Supplement: Supplementary file 28 — Supplementary Data 26 [file 41467_2025_63395_MOESM28_ESM.xlsx]

## Sheet: Supplementary Data 26
Supplementary Data 26. Leave-one-out results for exposure-BMFF and outcome-Osteoporosis (r2<0.6)
Bone region	Exposure	Outcome	Outcome_ID	Sample_size	SNP	chr	pos	effect_allele	other_allele	Beta	Se	P-value	F-statistics
Femoral head BMFF-Osteoporosis
femoral head	BMFF	Osteoporosis	ebi-a-GCST90038656	484598	rs10093418	8	72392687	G	A	0.608805	0.146549	3.26336e-05	53.7263
femoral head	BMFF	Osteoporosis	ebi-a-GCST90038656	484598	rs10216347	8	72408502	T	C	0.604	0.145967	3.50482e-05	34.9241
femoral head	BMFF	Osteoporosis	ebi-a-GCST90038656	484598	rs10789188	1	66053791	G	A	0.615158	0.145405	2.33009e-05	45.2182
femoral head	BMFF	Osteoporosis	ebi-a-GCST90038656	484598	rs11208717	1	66158994	C	T	0.620728	0.14432	1.69986e-05	42.3808
femoral head	BMFF	Osteoporosis	ebi-a-GCST90038656	484598	rs11800051	1	22695412	C	T	0.570142	0.144008	7.52327e-05	39.7099
femoral head	BMFF	Osteoporosis	ebi-a-GCST90038656	484598	rs1219399	11	121754634	C	T	0.606093	0.145778	3.21558e-05	35.6209
femoral head	BMFF	Osteoporosis	ebi-a-GCST90038656	484598	rs12197879	6	151895777	T	C	0.570422	0.145774	9.11369e-05	61.9399
femoral head	BMFF	Osteoporosis	ebi-a-GCST90038656	484598	rs13081028	3	52555316	A	G	0.6072	0.145453	2.98596e-05	31.1079
femoral head	BMFF	Osteoporosis	ebi-a-GCST90038656	484598	rs1424874	8	72444094	A	G	0.593817	0.146323	4.94365e-05	36.49
femoral head	BMFF	Osteoporosis	ebi-a-GCST90038656	484598	rs143383	20	34025983	G	A	0.655034	0.141844	3.875e-06	84.882
femoral head	BMFF	Osteoporosis	ebi-a-GCST90038656	484598	rs147501551	1	66037512	A	G	0.60991	0.145015	2.60124e-05	30.3351
femoral head	BMFF	Osteoporosis	ebi-a-GCST90038656	484598	rs17054385	6	151854094	T	C	0.583293	0.145686	6.23412e-05	34.7561
femoral head	BMFF	Osteoporosis	ebi-a-GCST90038656	484598	rs1810741	20	34112192	C	T	0.621699	0.143159	1.40721e-05	33.2957
femoral head	BMFF	Osteoporosis	ebi-a-GCST90038656	484598	rs1871859	6	151898506	T	C	0.586944	0.147141	6.63563e-05	58.1989
femoral head	BMFF	Osteoporosis	ebi-a-GCST90038656	484598	rs1889538	20	31919937	C	G	0.603386	0.145873	3.52849e-05	32.7424
femoral head	BMFF	Osteoporosis	ebi-a-GCST90038656	484598	rs2254207	20	33857711	C	A	0.614923	0.144422	2.06431e-05	31.98
femoral head	BMFF	Osteoporosis	ebi-a-GCST90038656	484598	rs238261	13	42927423	C	T	0.56913	0.143083	6.96095e-05	33.4754
femoral head	BMFF	Osteoporosis	ebi-a-GCST90038656	484598	rs2425052	20	33880729	C	A	0.624727	0.142579	1.17805e-05	34.8936
femoral head	BMFF	Osteoporosis	ebi-a-GCST90038656	484598	rs2543029	18	43098275	A	C	0.615946	0.144998	2.1571e-05	39.6388
femoral head	BMFF	Osteoporosis	ebi-a-GCST90038656	484598	rs2853677	5	1287194	A	G	0.602693	0.145889	3.60907e-05	31.778
femoral head	BMFF	Osteoporosis	ebi-a-GCST90038656	484598	rs28552104	1	22726564	G	A	0.561675	0.144286	9.91018e-05	58.3065
femoral head	BMFF	Osteoporosis	ebi-a-GCST90038656	484598	rs293734	20	31924680	A	T	0.598746	0.146028	4.12778e-05	30.4265
femoral head	BMFF	Osteoporosis	ebi-a-GCST90038656	484598	rs34001253	13	43083293	G	A	0.595089	0.146434	4.82647e-05	36.6906
femoral head	BMFF	Osteoporosis	ebi-a-GCST90038656	484598	rs34723116	13	42960625	C	T	0.584416	0.146041	6.28806e-05	40.9101
femoral head	BMFF	Osteoporosis	ebi-a-GCST90038656	484598	rs371499961	11	121727903	G	C	0.594134	0.146106	4.77308e-05	30.4735
femoral head	BMFF	Osteoporosis	ebi-a-GCST90038656	484598	rs4263799	8	72394991	T	C	0.60704	0.147367	3.80144e-05	70.9175
femoral head	BMFF	Osteoporosis	ebi-a-GCST90038656	484598	rs4869742	6	151907748	T	C	0.573291	0.146945	9.56377e-05	75.636
femoral head	BMFF	Osteoporosis	ebi-a-GCST90038656	484598	rs6119395	20	32244711	T	G	0.593635	0.146484	5.06601e-05	41.461
femoral head	BMFF	Osteoporosis	ebi-a-GCST90038656	484598	rs62508470	8	72412151	T	C	0.59785	0.146506	4.48936e-05	41.6323
femoral head	BMFF	Osteoporosis	ebi-a-GCST90038656	484598	rs6597282	6	7711690	T	C	0.6101	0.145227	2.65724e-05	33.3502
femoral head	BMFF	Osteoporosis	ebi-a-GCST90038656	484598	rs6660548	1	22680079	G	A	0.57128	0.144	7.27131e-05	36.2721
femoral head	BMFF	Osteoporosis	ebi-a-GCST90038656	484598	rs6684479	1	22706534	T	C	0.551593	0.143924	0.00012683	73.0713
femoral head	BMFF	Osteoporosis	ebi-a-GCST90038656	484598	rs7227565	18	43118578	G	A	0.617569	0.144249	1.85837e-05	32.7049
femoral head	BMFF	Osteoporosis	ebi-a-GCST90038656	484598	rs7534009	1	22728093	A	G	0.576255	0.144651	6.78308e-05	36.9641
femoral head	BMFF	Osteoporosis	ebi-a-GCST90038656	484598	rs7535897	1	65920699	G	A	0.617138	0.144128	1.85326e-05	33.6
femoral head	BMFF	Osteoporosis	ebi-a-GCST90038656	484598	rs765634	12	54432997	G	A	0.638382	0.137062	3.19887e-06	30.8621
femoral head	BMFF	Osteoporosis	ebi-a-GCST90038656	484598	rs76895963	12	4384844	G	T	0.574813	0.143868	6.45783e-05	30.0129
femoral head	BMFF	Osteoporosis	ebi-a-GCST90038656	484598	rs7705526	5	1285974	A	C	0.607073	0.145647	3.07136e-05	34.4704
femoral head	BMFF	Osteoporosis	ebi-a-GCST90038656	484598	rs7734992	5	1280128	C	T	0.608938	0.145392	2.81097e-05	33.3404
femoral head	BMFF	Osteoporosis	ebi-a-GCST90038656	484598	rs77503567	13	43032039	C	A	0.560919	0.140581	6.60687e-05	32.6893
femoral head	BMFF	Osteoporosis	ebi-a-GCST90038656	484598	rs7823971	8	72471728	A	C	0.591345	0.146741	5.5811e-05	47.4163
femoral head	BMFF	Osteoporosis	ebi-a-GCST90038656	484598	rs7839059	8	119976542	A	C	0.57298	0.143853	6.80253e-05	32.8917
femoral head	BMFF	Osteoporosis	ebi-a-GCST90038656	484598	rs7843475	8	72475748	G	C	0.589095	0.14638	5.71146e-05	41.5199
femoral head	BMFF	Osteoporosis	ebi-a-GCST90038656	484598	rs7995775	13	42933413	A	G	0.57734	0.144893	6.75928e-05	36.0467
femoral head	BMFF	Osteoporosis	ebi-a-GCST90038656	484598	rs9533089	13	42951012	A	T	0.56487	0.142541	7.40607e-05	38.0649
femoral head	BMFF	Osteoporosis	ebi-a-GCST90038656	484598	rs9652185	13	42981310	T	A	0.576898	0.144682	6.68146e-05	35.0348
femoral head	BMFF	Osteoporosis	ebi-a-GCST90038656	484598	All	NA	NA	NA	NA	0.595588	0.143281	3.22779e-05	NA
Total hip BMFF-Osteoporosis
total hip	BMFF	Osteoporosis	ebi-a-GCST90038656	484598	rs10093418	8	72392687	G	A	0.696096	0.0783518	6.4358e-19	40.5859
total hip	BMFF	Osteoporosis	ebi-a-GCST90038656	484598	rs10219378	11	86339724	T	C	0.693605	0.0784662	9.61183e-19	41.2964
total hip	BMFF	Osteoporosis	ebi-a-GCST90038656	484598	rs10274928	7	28142088	G	A	0.694673	0.0783786	7.78589e-19	36.2808
total hip	BMFF	Osteoporosis	ebi-a-GCST90038656	484598	rs10464592	7	96230686	A	G	0.682655	0.077631	1.44861e-18	32.9705
total hip	BMFF	Osteoporosis	ebi-a-GCST90038656	484598	rs10789188	1	66053791	G	A	0.703211	0.0781107	2.20135e-19	66.8415
total hip	BMFF	Osteoporosis	ebi-a-GCST90038656	484598	rs10843115	12	28307717	T	C	0.699781	0.0778673	2.54426e-19	32.9948
total hip	BMFF	Osteoporosis	ebi-a-GCST90038656	484598	rs10953178	7	96130638	T	C	0.684758	0.0779883	1.63101e-18	34.5808
total hip	BMFF	Osteoporosis	ebi-a-GCST90038656	484598	rs11234700	11	86293535	G	A	0.69717	0.078303	5.41167e-19	42.874
total hip	BMFF	Osteoporosis	ebi-a-GCST90038656	484598	rs114207624	3	12279657	A	G	0.689683	0.0784714	1.50945e-18	44.7841
total hip	BMFF	Osteoporosis	ebi-a-GCST90038656	484598	rs114403972	1	65924032	G	A	0.696742	0.0782314	5.28274e-19	35.7616
total hip	BMFF	Osteoporosis	ebi-a-GCST90038656	484598	rs1152001	3	12471862	A	G	0.688764	0.0782966	1.40706e-18	30.2321
total hip	BMFF	Osteoporosis	ebi-a-GCST90038656	484598	rs11654422	17	44950237	A	G	0.703778	0.0772298	8.03009e-20	34.755
total hip	BMFF	Osteoporosis	ebi-a-GCST90038656	484598	rs116926994	13	43077245	G	A	0.69133	0.0784185	1.18721e-18	33.7831
total hip	BMFF	Osteoporosis	ebi-a-GCST90038656	484598	rs11712037	3	12344730	G	C	0.690244	0.0786154	1.6345e-18	62.5562
total hip	BMFF	Osteoporosis	ebi-a-GCST90038656	484598	rs11715261	3	12317232	C	G	0.691483	0.0784355	1.1868e-18	36.2896
total hip	BMFF	Osteoporosis	ebi-a-GCST90038656	484598	rs11772470	7	99181096	A	G	0.694012	0.0784064	8.63742e-19	34.7039
total hip	BMFF	Osteoporosis	ebi-a-GCST90038656	484598	rs11800051	1	22695412	C	T	0.683302	0.0780108	1.96868e-18	44.6558
total hip	BMFF	Osteoporosis	ebi-a-GCST90038656	484598	rs11840862	13	42956463	G	A	0.674795	0.0769123	1.73093e-18	52.2447
total hip	BMFF	Osteoporosis	ebi-a-GCST90038656	484598	rs11884020	2	200634215	C	T	0.696488	0.0783354	6.0501e-19	39.2602
total hip	BMFF	Osteoporosis	ebi-a-GCST90038656	484598	rs12022410	1	66153933	G	A	0.699605	0.0783506	4.29276e-19	61.8984
total hip	BMFF	Osteoporosis	ebi-a-GCST90038656	484598	rs12044944	1	240581653	T	C	0.679463	0.0771917	1.34058e-18	36.6592
total hip	BMFF	Osteoporosis	ebi-a-GCST90038656	484598	rs12120154	1	66109765	A	G	0.70374	0.0778767	1.61626e-19	57.7738
total hip	BMFF	Osteoporosis	ebi-a-GCST90038656	484598	rs12629751	3	12399407	T	C	0.697035	0.0781959	4.92451e-19	33.0661
total hip	BMFF	Osteoporosis	ebi-a-GCST90038656	484598	rs1293947	6	151995627	A	G	0.684386	0.078229	2.16204e-18	51.6569
total hip	BMFF	Osteoporosis	ebi-a-GCST90038656	484598	rs13252045	8	72417476	A	G	0.694101	0.0785212	9.59988e-19	50.3008
total hip	BMFF	Osteoporosis	ebi-a-GCST90038656	484598	rs143383	20	34025983	G	A	0.702764	0.0772183	8.94997e-20	30.4293
total hip	BMFF	Osteoporosis	ebi-a-GCST90038656	484598	rs147501551	1	66037512	A	G	0.701443	0.0780582	2.56055e-19	54.1256
total hip	BMFF	Osteoporosis	ebi-a-GCST90038656	484598	rs149934734	11	108315606	T	C	0.697564	0.0780753	4.09006e-19	31.1843
total hip	BMFF	Osteoporosis	ebi-a-GCST90038656	484598	rs16832794	2	201124509	C	G	0.69201	0.07843	1.11149e-18	35.8284
total hip	BMFF	Osteoporosis	ebi-a-GCST90038656	484598	rs17457561	13	42964203	A	G	0.681298	0.0774638	1.42975e-18	35.4342
total hip	BMFF	Osteoporosis	ebi-a-GCST90038656	484598	rs17476364	10	71094504	C	T	0.701343	0.0779786	2.38301e-19	50.0663
total hip	BMFF	Osteoporosis	ebi-a-GCST90038656	484598	rs17529309	2	200603682	T	G	0.698962	0.0782028	3.96972e-19	47.1502
total hip	BMFF	Osteoporosis	ebi-a-GCST90038656	484598	rs17819523	11	86335504	G	C	0.695285	0.0782761	6.53889e-19	29.9079
total hip	BMFF	Osteoporosis	ebi-a-GCST90038656	484598	rs183119117	2	200741418	A	G	0.696349	0.0782189	5.45687e-19	32.4844
total hip	BMFF	Osteoporosis	ebi-a-GCST90038656	484598	rs1871859	6	151898506	T	C	0.693238	0.0790206	1.7416e-18	104.961
total hip	BMFF	Osteoporosis	ebi-a-GCST90038656	484598	rs2347638	6	152038156	G	T	0.686745	0.0782196	1.63903e-18	37.5446
total hip	BMFF	Osteoporosis	ebi-a-GCST90038656	484598	rs238270	13	42932925	A	G	0.681733	0.0780457	2.4355e-18	55.9856
total hip	BMFF	Osteoporosis	ebi-a-GCST90038656	484598	rs238318	13	42834293	A	C	0.692118	0.0784009	1.0663e-18	31.3166
total hip	BMFF	Osteoporosis	ebi-a-GCST90038656	484598	rs2415267	14	35630544	A	G	0.696902	0.0781592	4.81503e-19	30.6108
total hip	BMFF	Osteoporosis	ebi-a-GCST90038656	484598	rs2504069	6	152085517	T	C	0.686766	0.078173	1.56072e-18	33.2849
total hip	BMFF	Osteoporosis	ebi-a-GCST90038656	484598	rs2736099	5	1287340	G	A	0.693091	0.0783939	9.47566e-19	31.9076
total hip	BMFF	Osteoporosis	ebi-a-GCST90038656	484598	rs2736100	5	1286516	A	C	0.698659	0.0780715	3.58856e-19	36.4062
total hip	BMFF	Osteoporosis	ebi-a-GCST90038656	484598	rs2767481	1	66015394	C	T	0.698195	0.0780369	3.65292e-19	31.9087
total hip	BMFF	Osteoporosis	ebi-a-GCST90038656	484598	rs28552104	1	22726564	G	A	0.680897	0.0779791	2.5068e-18	56.9969
total hip	BMFF	Osteoporosis	ebi-a-GCST90038656	484598	rs2957150	18	60080311	G	A	0.688499	0.0782794	1.42531e-18	30.3457
total hip	BMFF	Osteoporosis	ebi-a-GCST90038656	484598	rs2982563	6	152052311	C	T	0.68204	0.0776866	1.64386e-18	38.7218
total hip	BMFF	Osteoporosis	ebi-a-GCST90038656	484598	rs307572	3	12126667	T	G	0.693037	0.0784995	1.06037e-18	45.2725
total hip	BMFF	Osteoporosis	ebi-a-GCST90038656	484598	rs33961405	5	1277577	A	G	0.697267	0.0782014	4.82125e-19	36.3223
total hip	BMFF	Osteoporosis	ebi-a-GCST90038656	484598	rs34001253	13	43083293	G	A	0.692968	0.0785072	1.07701e-18	41.8545
total hip	BMFF	Osteoporosis	ebi-a-GCST90038656	484598	rs34723116	13	42960625	C	T	0.689643	0.0786428	1.79761e-18	65.0815
total hip	BMFF	Osteoporosis	ebi-a-GCST90038656	484598	rs35421731	1	210462740	T	C	0.699888	0.0778175	2.38459e-19	31.9546
total hip	BMFF	Osteoporosis	ebi-a-GCST90038656	484598	rs3734803	6	151869645	A	G	0.693145	0.0784897	1.03714e-18	44.3198
total hip	BMFF	Osteoporosis	ebi-a-GCST90038656	484598	rs4263799	8	72394991	T	C	0.703066	0.0787889	4.52121e-19	122.105
total hip	BMFF	Osteoporosis	ebi-a-GCST90038656	484598	rs4291477	1	66191075	A	G	0.700114	0.078225	3.55453e-19	55.7723
total hip	BMFF	Osteoporosis	ebi-a-GCST90038656	484598	rs4448201	7	96154912	C	G	0.680973	0.0778652	2.21956e-18	51.7413
total hip	BMFF	Osteoporosis	ebi-a-GCST90038656	484598	rs4455680	6	151863505	A	G	0.687063	0.0782141	1.57213e-18	34.6914
total hip	BMFF	Osteoporosis	ebi-a-GCST90038656	484598	rs4675753	2	200515160	G	A	0.692586	0.0783974	1.00734e-18	31.3096
total hip	BMFF	Osteoporosis	ebi-a-GCST90038656	484598	rs4844990	1	210467875	T	C	0.70256	0.0775224	1.27296e-19	36.6654
total hip	BMFF	Osteoporosis	ebi-a-GCST90038656	484598	rs531122	9	4830849	A	G	0.699328	0.0779846	3.03288e-19	34.6443
total hip	BMFF	Osteoporosis	ebi-a-GCST90038656	484598	rs56030650	17	38131187	A	C	0.696538	0.078183	5.14618e-19	30.1938
total hip	BMFF	Osteoporosis	ebi-a-GCST90038656	484598	rs56343257	13	43050542	T	C	0.692586	0.0784824	1.09725e-18	42.0017
total hip	BMFF	Osteoporosis	ebi-a-GCST90038656	484598	rs58164038	6	151956201	G	A	0.686665	0.0782756	1.74902e-18	40.8276
total hip	BMFF	Osteoporosis	ebi-a-GCST90038656	484598	rs597808	12	111973358	G	A	0.700854	0.0777234	1.92805e-19	35.2991
total hip	BMFF	Osteoporosis	ebi-a-GCST90038656	484598	rs60372268	17	44947756	G	A	0.700855	0.0778537	2.21226e-19	38.5947
total hip	BMFF	Osteoporosis	ebi-a-GCST90038656	484598	rs62178292	2	200666527	A	G	0.692239	0.0784548	1.11023e-18	39.1049
total hip	BMFF	Osteoporosis	ebi-a-GCST90038656	484598	rs62507408	8	72389763	A	G	0.696154	0.0786331	8.5045e-19	70.8947
total hip	BMFF	Osteoporosis	ebi-a-GCST90038656	484598	rs62508473	8	72418745	T	C	0.699099	0.0785208	5.41843e-19	72.6943
total hip	BMFF	Osteoporosis	ebi-a-GCST90038656	484598	rs6415470	8	119955111	A	G	0.681394	0.0774717	1.42546e-18	35.2593
total hip	BMFF	Osteoporosis	ebi-a-GCST90038656	484598	rs6660548	1	22680079	G	A	0.683746	0.0779698	1.79671e-18	38.6222
total hip	BMFF	Osteoporosis	ebi-a-GCST90038656	484598	rs6672768	1	210466384	C	A	0.70052	0.0779171	2.45933e-19	38.7922
total hip	BMFF	Osteoporosis	ebi-a-GCST90038656	484598	rs6684479	1	22706534	T	C	0.677309	0.0780949	4.2129e-18	85.3175
total hip	BMFF	Osteoporosis	ebi-a-GCST90038656	484598	rs6695479	1	66193884	G	C	0.701488	0.077894	2.14362e-19	45.0083
total hip	BMFF	Osteoporosis	ebi-a-GCST90038656	484598	rs6905582	6	152000454	A	G	0.687903	0.0785085	1.91563e-18	55.8702
total hip	BMFF	Osteoporosis	ebi-a-GCST90038656	484598	rs6912538	6	151853291	A	C	0.69278	0.0786357	1.25153e-18	58.6579
total hip	BMFF	Osteoporosis	ebi-a-GCST90038656	484598	rs6916386	6	151853773	C	G	0.688313	0.0784041	1.64872e-18	43.6775
total hip	BMFF	Osteoporosis	ebi-a-GCST90038656	484598	rs7008930	8	72439542	G	C	0.691724	0.0786285	1.40052e-18	59.4313
total hip	BMFF	Osteoporosis	ebi-a-GCST90038656	484598	rs7120444	11	86335764	T	C	0.698448	0.0783986	5.15249e-19	58.4115
total hip	BMFF	Osteoporosis	ebi-a-GCST90038656	484598	rs7216991	17	45052253	A	G	0.698156	0.0780251	3.62519e-19	30.7826
total hip	BMFF	Osteoporosis	ebi-a-GCST90038656	484598	rs72683129	1	66069781	G	A	0.700972	0.0782939	3.45672e-19	67.9053
total hip	BMFF	Osteoporosis	ebi-a-GCST90038656	484598	rs73172267	13	43050421	C	T	0.688045	0.0784735	1.82089e-18	52.9647
total hip	BMFF	Osteoporosis	ebi-a-GCST90038656	484598	rs7365526	1	66205662	T	C	0.69587	0.0783776	6.78108e-19	42.4132
total hip	BMFF	Osteoporosis	ebi-a-GCST90038656	484598	rs74671843	2	200576450	T	C	0.696992	0.0783071	5.54699e-19	42.2596
total hip	BMFF	Osteoporosis	ebi-a-GCST90038656	484598	rs74733149	1	66075586	G	A	0.701249	0.0777933	1.98205e-19	40.7398
total hip	BMFF	Osteoporosis	ebi-a-GCST90038656	484598	rs7534009	1	22728093	A	G	0.685477	0.0781691	1.80012e-18	43.0111
total hip	BMFF	Osteoporosis	ebi-a-GCST90038656	484598	rs7537281	1	22692078	T	A	0.671342	0.0781536	8.69455e-18	125.467
total hip	BMFF	Osteoporosis	ebi-a-GCST90038656	484598	rs7543680	1	22731269	A	G	0.680147	0.0782003	3.39286e-18	74.9071
total hip	BMFF	Osteoporosis	ebi-a-GCST90038656	484598	rs75488568	2	200523358	A	G	0.693441	0.0784133	9.28363e-19	35.1073
total hip	BMFF	Osteoporosis	ebi-a-GCST90038656	484598	rs76895963	12	4384844	G	T	0.684715	0.0779874	1.63752e-18	34.9539
total hip	BMFF	Osteoporosis	ebi-a-GCST90038656	484598	rs7705526	5	1285974	A	C	0.698153	0.0782435	4.54564e-19	44.4612
total hip	BMFF	Osteoporosis	ebi-a-GCST90038656	484598	rs7734992	5	1280128	C	T	0.699123	0.078163	3.73871e-19	44.7512
total hip	BMFF	Osteoporosis	ebi-a-GCST90038656	484598	rs7740042	6	151971720	A	T	0.68454	0.0782482	2.16554e-18	52.0743
total hip	BMFF	Osteoporosis	ebi-a-GCST90038656	484598	rs77573867	1	22723418	T	A	0.688586	0.0783078	1.45202e-18	31.3522
total hip	BMFF	Osteoporosis	ebi-a-GCST90038656	484598	rs7763324	6	151845578	C	T	0.688102	0.0783869	1.65998e-18	42.5465
total hip	BMFF	Osteoporosis	ebi-a-GCST90038656	484598	rs7839059	8	119976542	A	C	0.68428	0.0779238	1.61465e-18	34.4408
total hip	BMFF	Osteoporosis	ebi-a-GCST90038656	484598	rs78769814	2	200980428	C	T	0.694042	0.0783645	8.24954e-19	32.4063
total hip	BMFF	Osteoporosis	ebi-a-GCST90038656	484598	rs7897379	10	65301725	C	T	0.70052	0.0781373	3.09603e-19	51.9057
total hip	BMFF	Osteoporosis	ebi-a-GCST90038656	484598	rs79344245	13	43050454	C	T	0.677648	0.0774441	2.13039e-18	53.3307
total hip	BMFF	Osteoporosis	ebi-a-GCST90038656	484598	rs7978874	12	28026023	T	G	0.695691	0.0783621	6.81345e-19	40.1444
total hip	BMFF	Osteoporosis	ebi-a-GCST90038656	484598	rs7995775	13	42933413	A	G	0.685989	0.0784014	2.13905e-18	56.0916
total hip	BMFF	Osteoporosis	ebi-a-GCST90038656	484598	rs79983567	6	151969800	C	A	0.689077	0.0783169	1.38575e-18	31.6025
total hip	BMFF	Osteoporosis	ebi-a-GCST90038656	484598	rs8001611	13	42965694	T	C	0.665335	0.0773928	8.1923e-18	124.001
total hip	BMFF	Osteoporosis	ebi-a-GCST90038656	484598	rs841968	9	4857662	T	C	0.698954	0.0781525	3.77168e-19	43.3161
total hip	BMFF	Osteoporosis	ebi-a-GCST90038656	484598	rs849140	7	28183702	C	T	0.694435	0.078442	8.53104e-19	41.8918
total hip	BMFF	Osteoporosis	ebi-a-GCST90038656	484598	rs851974	6	151971687	A	G	0.6791	0.0774521	1.81875e-18	46.882
total hip	BMFF	Osteoporosis	ebi-a-GCST90038656	484598	rs851987	6	152007889	G	A	0.690447	0.0784298	1.3277e-18	37.1932
total hip	BMFF	Osteoporosis	ebi-a-GCST90038656	484598	rs851993	6	152006011	A	G	0.682087	0.0780667	2.38898e-18	56.747
total hip	BMFF	Osteoporosis	ebi-a-GCST90038656	484598	rs9379084	6	7231843	A	G	0.691011	0.0783931	1.20024e-18	31.1855
total hip	BMFF	Osteoporosis	ebi-a-GCST90038656	484598	rs9383901	6	151788059	A	T	0.695688	0.0783287	6.58786e-19	34.4279
total hip	BMFF	Osteoporosis	ebi-a-GCST90038656	484598	rs9397404	6	151734197	G	C	0.693129	0.0783871	9.36967e-19	30.0865
total hip	BMFF	Osteoporosis	ebi-a-GCST90038656	484598	rs9436743	1	65901119	C	T	0.700956	0.0778991	2.2933e-19	41.7234
total hip	BMFF	Osteoporosis	ebi-a-GCST90038656	484598	rs9479061	6	151854403	C	A	0.68741	0.0782259	1.52932e-18	32.3063
total hip	BMFF	Osteoporosis	ebi-a-GCST90038656	484598	rs9479083	6	151932592	A	C	0.687925	0.0783579	1.64539e-18	40.4628
total hip	BMFF	Osteoporosis	ebi-a-GCST90038656	484598	rs9533089	13	42951012	A	T	0.680478	0.0779124	2.46074e-18	58.0188
total hip	BMFF	Osteoporosis	ebi-a-GCST90038656	484598	All	NA	NA	NA	NA	0.69192	0.0778167	6.01982e-19	NA
Diaphysis BMFF-Osteoporosis
diaphysis	BMFF	Osteoporosis	ebi-a-GCST90038656	484598	rs10281460	7	96115099	G	A	0.821183	0.0542676	9.94577e-52	33.5682
diaphysis	BMFF	Osteoporosis	ebi-a-GCST90038656	484598	rs11049256	12	28137473	A	G	0.83818	0.0548301	9.35462e-53	40.0277
diaphysis	BMFF	Osteoporosis	ebi-a-GCST90038656	484598	rs11128603	3	12385828	G	A	0.83686	0.0558479	9.25387e-51	119.866
diaphysis	BMFF	Osteoporosis	ebi-a-GCST90038656	484598	rs113468474	13	43391068	A	G	0.839521	0.0549709	1.17341e-52	58.6723
diaphysis	BMFF	Osteoporosis	ebi-a-GCST90038656	484598	rs1152001	3	12471862	A	G	0.831402	0.0557374	2.5773e-50	70.3257
diaphysis	BMFF	Osteoporosis	ebi-a-GCST90038656	484598	rs11715261	3	12317232	C	G	0.834473	0.0556055	6.60364e-51	67.6134
diaphysis	BMFF	Osteoporosis	ebi-a-GCST90038656	484598	rs11719186	3	12352605	A	T	0.831057	0.0555575	1.37054e-50	36.5384
diaphysis	BMFF	Osteoporosis	ebi-a-GCST90038656	484598	rs11784196	8	119818018	G	A	0.826795	0.0554303	2.59559e-50	42.1083
diaphysis	BMFF	Osteoporosis	ebi-a-GCST90038656	484598	rs11923081	3	132439403	C	A	0.832724	0.0554757	6.25765e-51	34.3366
diaphysis	BMFF	Osteoporosis	ebi-a-GCST90038656	484598	rs11997782	8	119926553	C	A	0.834209	0.0553886	2.92155e-51	37.3487
diaphysis	BMFF	Osteoporosis	ebi-a-GCST90038656	484598	rs12206813	6	151875373	A	G	0.834096	0.0555448	5.71415e-51	55.5495
diaphysis	BMFF	Osteoporosis	ebi-a-GCST90038656	484598	rs12539842	7	120921328	G	A	0.826518	0.0553935	2.41165e-50	42.2521
diaphysis	BMFF	Osteoporosis	ebi-a-GCST90038656	484598	rs12636458	3	12589685	T	C	0.829483	0.0555195	1.79925e-50	31.7674
diaphysis	BMFF	Osteoporosis	ebi-a-GCST90038656	484598	rs12675599	8	119811295	T	C	0.829477	0.0555326	1.90013e-50	33.7766
diaphysis	BMFF	Osteoporosis	ebi-a-GCST90038656	484598	rs13260983	8	120186990	G	C	0.827537	0.0554584	2.37899e-50	37.0758
diaphysis	BMFF	Osteoporosis	ebi-a-GCST90038656	484598	rs1354034	3	56849749	C	T	0.835325	0.0551596	8.33039e-52	30.6011
diaphysis	BMFF	Osteoporosis	ebi-a-GCST90038656	484598	rs138818878	13	43148546	G	C	0.836463	0.0556399	4.42872e-51	91.0651
diaphysis	BMFF	Osteoporosis	ebi-a-GCST90038656	484598	rs143888770	3	12316352	T	C	0.837693	0.0547696	8.27429e-53	33.4731
diaphysis	BMFF	Osteoporosis	ebi-a-GCST90038656	484598	rs1485287	8	119950697	T	C	0.833997	0.0558007	1.65407e-50	90.7062
diaphysis	BMFF	Osteoporosis	ebi-a-GCST90038656	484598	rs1485300	8	120082253	C	G	0.831614	0.0555783	1.28253e-50	43.1007
diaphysis	BMFF	Osteoporosis	ebi-a-GCST90038656	484598	rs1515682	18	60191963	G	C	0.834608	0.0552308	1.36472e-51	30.4521
diaphysis	BMFF	Osteoporosis	ebi-a-GCST90038656	484598	rs17070072	18	60205542	G	T	0.829214	0.0555237	1.9677e-50	33.9105
diaphysis	BMFF	Osteoporosis	ebi-a-GCST90038656	484598	rs17356657	7	120853581	T	C	0.827074	0.0553871	2.02209e-50	35.6647
diaphysis	BMFF	Osteoporosis	ebi-a-GCST90038656	484598	rs17509082	7	120927706	A	C	0.821981	0.0555142	1.32631e-49	96.8915
diaphysis	BMFF	Osteoporosis	ebi-a-GCST90038656	484598	rs17537539	13	43384048	T	G	0.838198	0.0548332	9.43152e-53	40.7125
diaphysis	BMFF	Osteoporosis	ebi-a-GCST90038656	484598	rs1825512	8	119999531	G	A	0.826966	0.0554127	2.30858e-50	38.3213
diaphysis	BMFF	Osteoporosis	ebi-a-GCST90038656	484598	rs183181489	3	12329279	C	T	0.834295	0.0554881	4.29336e-51	50.3645
diaphysis	BMFF	Osteoporosis	ebi-a-GCST90038656	484598	rs1871859	6	151898506	T	C	0.828922	0.0555249	2.13987e-50	33.8872
diaphysis	BMFF	Osteoporosis	ebi-a-GCST90038656	484598	rs1932101	6	130459410	C	G	0.840581	0.0540182	1.33831e-54	33.4288
diaphysis	BMFF	Osteoporosis	ebi-a-GCST90038656	484598	rs2035977	8	119882287	G	C	0.825049	0.0555449	6.58022e-50	70.0394
diaphysis	BMFF	Osteoporosis	ebi-a-GCST90038656	484598	rs238270	13	42932925	A	G	0.822689	0.0549902	1.32744e-50	47.1187
diaphysis	BMFF	Osteoporosis	ebi-a-GCST90038656	484598	rs2707520	7	120951144	A	C	0.828179	0.0555659	3.08352e-50	48.2939
diaphysis	BMFF	Osteoporosis	ebi-a-GCST90038656	484598	rs2908004	7	120969769	A	G	0.821655	0.0557782	4.0911e-49	131.353
diaphysis	BMFF	Osteoporosis	ebi-a-GCST90038656	484598	rs2908007	7	120962164	G	A	0.817877	0.0547041	1.53613e-50	74.1594
diaphysis	BMFF	Osteoporosis	ebi-a-GCST90038656	484598	rs2952565	7	121017812	C	T	0.830674	0.0555245	1.33009e-50	30.6878
diaphysis	BMFF	Osteoporosis	ebi-a-GCST90038656	484598	rs2957150	18	60080311	G	A	0.830238	0.055691	2.9264e-50	60.9749
diaphysis	BMFF	Osteoporosis	ebi-a-GCST90038656	484598	rs3017360	18	60058547	G	A	0.835402	0.0555362	3.86913e-51	65.464
diaphysis	BMFF	Osteoporosis	ebi-a-GCST90038656	484598	rs3134036	8	119821860	G	A	0.827922	0.0555485	3.08082e-50	47.6605
diaphysis	BMFF	Osteoporosis	ebi-a-GCST90038656	484598	rs3134057	8	119953468	G	A	0.829488	0.0558271	6.15916e-50	85.803
diaphysis	BMFF	Osteoporosis	ebi-a-GCST90038656	484598	rs3134076	8	119832617	G	A	0.826693	0.0554376	2.74776e-50	42.846
diaphysis	BMFF	Osteoporosis	ebi-a-GCST90038656	484598	rs34136735	13	43087742	T	C	0.837932	0.0553583	9.30256e-52	64.2385
diaphysis	BMFF	Osteoporosis	ebi-a-GCST90038656	484598	rs34723116	13	42960625	C	T	0.830054	0.0556806	2.94878e-50	58.5173
diaphysis	BMFF	Osteoporosis	ebi-a-GCST90038656	484598	rs35082199	6	151863016	C	T	0.831041	0.0556432	1.94567e-50	51.9505
diaphysis	BMFF	Osteoporosis	ebi-a-GCST90038656	484598	rs35617243	8	119888121	C	T	0.82761	0.0555098	2.86916e-50	43.6819
diaphysis	BMFF	Osteoporosis	ebi-a-GCST90038656	484598	rs373522	21	36895610	T	C	0.833101	0.0554372	4.8258e-51	32.4274
diaphysis	BMFF	Osteoporosis	ebi-a-GCST90038656	484598	rs3801382	7	120998277	G	T	0.806253	0.0547595	4.5538e-49	179.791
diaphysis	BMFF	Osteoporosis	ebi-a-GCST90038656	484598	rs3856806	3	12475557	T	C	0.831751	0.0556311	1.52974e-50	52.9247
diaphysis	BMFF	Osteoporosis	ebi-a-GCST90038656	484598	rs4132568	7	96134981	C	A	0.82487	0.0551918	1.66594e-50	39.8996
diaphysis	BMFF	Osteoporosis	ebi-a-GCST90038656	484598	rs4242592	8	119968975	G	T	0.823288	0.0558944	4.17645e-49	133.532
diaphysis	BMFF	Osteoporosis	ebi-a-GCST90038656	484598	rs4335155	8	120013469	C	A	0.814971	0.0546247	2.46313e-50	94.3254
diaphysis	BMFF	Osteoporosis	ebi-a-GCST90038656	484598	rs4380972	8	120050081	C	T	0.827382	0.0554097	2.03776e-50	34.5009
diaphysis	BMFF	Osteoporosis	ebi-a-GCST90038656	484598	rs4448201	7	96154912	C	G	0.822216	0.055371	7.03839e-50	79.3623
diaphysis	BMFF	Osteoporosis	ebi-a-GCST90038656	484598	rs4757390	11	16298532	T	A	0.82796	0.0555112	2.62455e-50	41.1864
diaphysis	BMFF	Osteoporosis	ebi-a-GCST90038656	484598	rs4870045	6	151908047	A	G	0.828433	0.0558402	8.59988e-50	90.6582
diaphysis	BMFF	Osteoporosis	ebi-a-GCST90038656	484598	rs5000109	7	121217660	T	G	0.830908	0.0555265	1.25886e-50	30.4203
diaphysis	BMFF	Osteoporosis	ebi-a-GCST90038656	484598	rs56232778	8	120062448	C	A	0.823	0.0550092	1.31755e-50	47.6499
diaphysis	BMFF	Osteoporosis	ebi-a-GCST90038656	484598	rs59101559	3	12274676	C	T	0.831615	0.0555678	1.22901e-50	38.4703
diaphysis	BMFF	Osteoporosis	ebi-a-GCST90038656	484598	rs6078002	20	10979010	A	C	0.83207	0.0555561	1.03629e-50	41.9595
diaphysis	BMFF	Osteoporosis	ebi-a-GCST90038656	484598	rs61309203	1	21118489	T	A	0.832352	0.0554702	6.76919e-51	30.0978
diaphysis	BMFF	Osteoporosis	ebi-a-GCST90038656	484598	rs62018159	15	40397421	A	G	0.832522	0.0555345	8.39844e-51	42.3492
diaphysis	BMFF	Osteoporosis	ebi-a-GCST90038656	484598	rs62098355	18	60026822	A	G	0.833136	0.055546	7.4507e-51	47.9759
diaphysis	BMFF	Osteoporosis	ebi-a-GCST90038656	484598	rs624574	18	60107608	C	T	0.834438	0.0552524	1.56402e-51	29.9578
diaphysis	BMFF	Osteoporosis	ebi-a-GCST90038656	484598	rs665632	13	43106514	C	T	0.846383	0.0550829	2.78381e-53	126.282
diaphysis	BMFF	Osteoporosis	ebi-a-GCST90038656	484598	rs6805092	3	12221424	T	C	0.833434	0.0555222	6.23719e-51	47.0139
diaphysis	BMFF	Osteoporosis	ebi-a-GCST90038656	484598	rs6912538	6	151853291	A	C	0.830548	0.0555342	1.43145e-50	29.9333
diaphysis	BMFF	Osteoporosis	ebi-a-GCST90038656	484598	rs6985025	8	119906671	T	A	0.830502	0.055578	1.72998e-50	39.5098
diaphysis	BMFF	Osteoporosis	ebi-a-GCST90038656	484598	rs71429413	13	42933244	A	G	0.83038	0.0555908	1.88308e-50	40.6689
diaphysis	BMFF	Osteoporosis	ebi-a-GCST90038656	484598	rs7231672	18	60059026	C	T	0.831559	0.0555165	1.01361e-50	31.6381
diaphysis	BMFF	Osteoporosis	ebi-a-GCST90038656	484598	rs72682406	8	120030933	C	T	0.828251	0.0555353	2.67396e-50	42.6566
diaphysis	BMFF	Osteoporosis	ebi-a-GCST90038656	484598	rs73174448	13	43170856	A	G	0.834413	0.0553151	2.04136e-51	34.5892
diaphysis	BMFF	Osteoporosis	ebi-a-GCST90038656	484598	rs7318403	13	111094302	G	T	0.833407	0.055457	4.81279e-51	37.7428
diaphysis	BMFF	Osteoporosis	ebi-a-GCST90038656	484598	rs76984895	8	119997745	T	A	0.833204	0.0556385	1.06451e-50	59.527
diaphysis	BMFF	Osteoporosis	ebi-a-GCST90038656	484598	rs7740522	6	151876252	T	C	0.825294	0.0556294	8.62507e-50	79.5946
diaphysis	BMFF	Osteoporosis	ebi-a-GCST90038656	484598	rs77761150	3	132445904	A	C	0.833967	0.0553442	2.60066e-51	31.8394
diaphysis	BMFF	Osteoporosis	ebi-a-GCST90038656	484598	rs78322597	13	42852039	C	T	0.826002	0.0552343	1.45544e-50	33.0629
diaphysis	BMFF	Osteoporosis	ebi-a-GCST90038656	484598	rs7839059	8	119976542	A	C	0.828314	0.0560147	1.76566e-49	122.049
diaphysis	BMFF	Osteoporosis	ebi-a-GCST90038656	484598	rs79836318	7	96212308	T	A	0.827902	0.055453	2.10883e-50	34.1295
diaphysis	BMFF	Osteoporosis	ebi-a-GCST90038656	484598	rs798902	7	120920258	A	G	0.83099	0.0555545	1.37909e-50	36.3437
diaphysis	BMFF	Osteoporosis	ebi-a-GCST90038656	484598	rs7992086	13	111114920	G	A	0.832527	0.0555321	8.30569e-51	40.1035
diaphysis	BMFF	Osteoporosis	ebi-a-GCST90038656	484598	rs8001611	13	42965694	T	C	0.812959	0.0523266	1.97193e-54	47.1846
diaphysis	BMFF	Osteoporosis	ebi-a-GCST90038656	484598	rs80074088	8	119805578	G	T	0.827471	0.0555957	4.20439e-50	57.7937
diaphysis	BMFF	Osteoporosis	ebi-a-GCST90038656	484598	rs80305379	6	151881028	G	A	0.827961	0.0554633	2.16351e-50	36.102
diaphysis	BMFF	Osteoporosis	ebi-a-GCST90038656	484598	rs8094884	18	60028128	A	G	0.83303	0.0554532	5.25292e-51	34.1855
diaphysis	BMFF	Osteoporosis	ebi-a-GCST90038656	484598	rs851970	6	151979157	T	C	0.82203	0.0542959	8.84638e-52	29.8244
diaphysis	BMFF	Osteoporosis	ebi-a-GCST90038656	484598	rs884205	18	60054857	C	A	0.829294	0.0557677	5.12161e-50	77.7185
diaphysis	BMFF	Osteoporosis	ebi-a-GCST90038656	484598	rs895095	3	12437674	T	A	0.831785	0.0556223	1.46284e-50	51.6268
diaphysis	BMFF	Osteoporosis	ebi-a-GCST90038656	484598	rs931273	13	43178583	T	C	0.832879	0.0554475	5.34694e-51	31.4547
diaphysis	BMFF	Osteoporosis	ebi-a-GCST90038656	484598	rs9315946	13	43304923	C	T	0.835946	0.0550408	4.26312e-52	30.2394
diaphysis	BMFF	Osteoporosis	ebi-a-GCST90038656	484598	rs9371528	6	151832668	A	G	0.834529	0.0552858	1.75194e-51	30.6552
diaphysis	BMFF	Osteoporosis	ebi-a-GCST90038656	484598	rs9521760	13	111091231	G	A	0.830813	0.0555716	1.5499e-50	38.9931
diaphysis	BMFF	Osteoporosis	ebi-a-GCST90038656	484598	rs9525643	13	43159516	C	T	0.846136	0.0547854	8.21045e-54	106.119
diaphysis	BMFF	Osteoporosis	ebi-a-GCST90038656	484598	rs9533141	13	43109557	A	C	0.83475	0.0553558	2.20259e-51	38.5095
diaphysis	BMFF	Osteoporosis	ebi-a-GCST90038656	484598	rs9533171	13	43185106	T	G	0.834538	0.0556823	8.86359e-51	74.8933
diaphysis	BMFF	Osteoporosis	ebi-a-GCST90038656	484598	rs9533172	13	43185132	C	G	0.842872	0.0547232	1.57527e-53	71.5018
diaphysis	BMFF	Osteoporosis	ebi-a-GCST90038656	484598	rs9567018	13	43256315	T	C	0.837661	0.0547253	6.90225e-53	31.7104
diaphysis	BMFF	Osteoporosis	ebi-a-GCST90038656	484598	rs9646629	18	60051199	G	C	0.830848	0.0555332	1.31438e-50	31.7117
diaphysis	BMFF	Osteoporosis	ebi-a-GCST90038656	484598	rs990557	21	36914708	T	G	0.831721	0.0555472	1.09845e-50	37.474
diaphysis	BMFF	Osteoporosis	ebi-a-GCST90038656	484598	All	NA	NA	NA	NA	0.830497	0.0550736	2.19997e-51	NA
Spine BMFF-Osteoporosis
spine	BMFF	Osteoporosis	ebi-a-GCST90038656	484598	rs10402508	19	45733782	C	G	-0.0593563	0.0468379	0.205058	36.1509
spine	BMFF	Osteoporosis	ebi-a-GCST90038656	484598	rs1041608	9	137116205	T	C	-0.0655704	0.0466607	0.159944	57.6
spine	BMFF	Osteoporosis	ebi-a-GCST90038656	484598	rs10744774	12	112090022	A	C	-0.0599084	0.0468727	0.201211	43.3988
spine	BMFF	Osteoporosis	ebi-a-GCST90038656	484598	rs10780781	9	89308609	A	C	-0.0583438	0.0467861	0.212385	31.9977
spine	BMFF	Osteoporosis	ebi-a-GCST90038656	484598	rs111973309	3	12561138	A	G	-0.0579937	0.046815	0.215425	41.7348
spine	BMFF	Osteoporosis	ebi-a-GCST90038656	484598	rs11667829	19	45739675	A	G	-0.0572414	0.0467027	0.220328	31.4255
spine	BMFF	Osteoporosis	ebi-a-GCST90038656	484598	rs11708733	3	128039895	A	G	-0.0633182	0.0466383	0.174577	31.528
spine	BMFF	Osteoporosis	ebi-a-GCST90038656	484598	rs11710908	3	12584005	A	G	-0.0621694	0.0467565	0.183636	33.2422
spine	BMFF	Osteoporosis	ebi-a-GCST90038656	484598	rs11775560	8	61660163	G	A	-0.0606143	0.0469556	0.196743	60.386
spine	BMFF	Osteoporosis	ebi-a-GCST90038656	484598	rs12081192	1	155738044	G	A	-0.0615712	0.0468483	0.188756	43.585
spine	BMFF	Osteoporosis	ebi-a-GCST90038656	484598	rs12153236	5	36485563	A	C	-0.0514824	0.0461343	0.264454	48.5935
spine	BMFF	Osteoporosis	ebi-a-GCST90038656	484598	rs12195446	6	121893258	T	C	-0.0582544	0.0467706	0.212935	31.1173
spine	BMFF	Osteoporosis	ebi-a-GCST90038656	484598	rs12309	17	38175462	T	C	-0.0615825	0.0467899	0.188124	33.0516
spine	BMFF	Osteoporosis	ebi-a-GCST90038656	484598	rs12636458	3	12589685	T	C	-0.068537	0.0461512	0.13753	48.4185
spine	BMFF	Osteoporosis	ebi-a-GCST90038656	484598	rs1265565	12	111715197	T	C	-0.0495755	0.0457556	0.278593	48.5392
spine	BMFF	Osteoporosis	ebi-a-GCST90038656	484598	rs1271044	15	83512253	A	G	-0.0641228	0.0465479	0.168338	31.8757
spine	BMFF	Osteoporosis	ebi-a-GCST90038656	484598	rs12714874	3	12719928	T	C	-0.0685502	0.0459522	0.135759	40.0198
spine	BMFF	Osteoporosis	ebi-a-GCST90038656	484598	rs13076933	3	12327431	G	T	-0.0599511	0.0468219	0.200402	31.7146
spine	BMFF	Osteoporosis	ebi-a-GCST90038656	484598	rs13078017	3	12297989	C	T	-0.0623648	0.0468336	0.182984	47.3407
spine	BMFF	Osteoporosis	ebi-a-GCST90038656	484598	rs145096717	13	28761592	A	G	-0.0590802	0.0467996	0.206802	30.1096
spine	BMFF	Osteoporosis	ebi-a-GCST90038656	484598	rs146441529	1	65916114	C	A	-0.0634028	0.0466722	0.174315	34.8194
spine	BMFF	Osteoporosis	ebi-a-GCST90038656	484598	rs147070788	3	12489857	A	G	-0.0625465	0.0467214	0.180664	32.0915
spine	BMFF	Osteoporosis	ebi-a-GCST90038656	484598	rs157512	5	55809127	C	T	-0.0568433	0.0467661	0.224182	42.8689
spine	BMFF	Osteoporosis	ebi-a-GCST90038656	484598	rs1584063	3	12266855	A	G	-0.0577318	0.0468855	0.218198	54.9576
spine	BMFF	Osteoporosis	ebi-a-GCST90038656	484598	rs16886293	6	168313366	A	G	-0.0558617	0.046604	0.230666	35.0183
spine	BMFF	Osteoporosis	ebi-a-GCST90038656	484598	rs17145750	7	73026378	T	C	-0.0631775	0.0466644	0.175777	31.9944
spine	BMFF	Osteoporosis	ebi-a-GCST90038656	484598	rs17448335	1	66195595	G	A	-0.0637483	0.0466421	0.171702	35.5745
spine	BMFF	Osteoporosis	ebi-a-GCST90038656	484598	rs182569	3	12259813	G	A	-0.0613157	0.0468333	0.190456	39.2741
spine	BMFF	Osteoporosis	ebi-a-GCST90038656	484598	rs1962515	3	12611269	C	T	-0.0679665	0.0469605	0.147809	119.37
spine	BMFF	Osteoporosis	ebi-a-GCST90038656	484598	rs2015545	6	168376866	C	T	-0.0575553	0.0468863	0.219616	56.233
spine	BMFF	Osteoporosis	ebi-a-GCST90038656	484598	rs2145943	20	38563245	G	A	-0.0559058	0.046647	0.230727	38.5252
spine	BMFF	Osteoporosis	ebi-a-GCST90038656	484598	rs2249407	3	12494794	A	C	-0.0644808	0.0466162	0.166595	41.1816
spine	BMFF	Osteoporosis	ebi-a-GCST90038656	484598	rs2305482	17	38140927	C	A	-0.0637961	0.0466387	0.17135	35.5846
spine	BMFF	Osteoporosis	ebi-a-GCST90038656	484598	rs2332462	14	25459482	C	T	-0.06605	0.0464919	0.15541	45.7985
spine	BMFF	Osteoporosis	ebi-a-GCST90038656	484598	rs2348194	3	12575590	T	A	-0.0619026	0.0468502	0.186405	46.244
spine	BMFF	Osteoporosis	ebi-a-GCST90038656	484598	rs2378715	9	89331137	G	A	-0.0580623	0.0468377	0.215105	43.6791
spine	BMFF	Osteoporosis	ebi-a-GCST90038656	484598	rs245143	5	55808149	G	A	-0.0555762	0.0465706	0.232722	34.4989
spine	BMFF	Osteoporosis	ebi-a-GCST90038656	484598	rs2516605	6	168376908	C	T	-0.057587	0.0468234	0.218743	44.4493
spine	BMFF	Osteoporosis	ebi-a-GCST90038656	484598	rs2562541	5	36540381	G	A	-0.0539083	0.0462667	0.243952	32.1966
spine	BMFF	Osteoporosis	ebi-a-GCST90038656	484598	rs2648312	3	12547147	G	A	-0.0676956	0.0470491	0.150199	131.558
spine	BMFF	Osteoporosis	ebi-a-GCST90038656	484598	rs2737265	8	116667634	G	A	-0.0647461	0.0464611	0.163452	31.7558
spine	BMFF	Osteoporosis	ebi-a-GCST90038656	484598	rs2811388	3	128018447	G	A	-0.0625452	0.046789	0.181304	39.7641
spine	BMFF	Osteoporosis	ebi-a-GCST90038656	484598	rs2811477	3	127898783	T	C	-0.0629986	0.0467497	0.177796	40.5717
spine	BMFF	Osteoporosis	ebi-a-GCST90038656	484598	rs28496749	17	38133545	T	C	-0.0592568	0.0468773	0.206201	44.9776
spine	BMFF	Osteoporosis	ebi-a-GCST90038656	484598	rs28557115	6	121793599	A	T	-0.0554666	0.0465226	0.233163	32.6249
spine	BMFF	Osteoporosis	ebi-a-GCST90038656	484598	rs28595399	3	12500065	C	T	-0.0642875	0.0468155	0.169687	62.2423
spine	BMFF	Osteoporosis	ebi-a-GCST90038656	484598	rs2921193	3	12441507	A	G	-0.0604238	0.0468274	0.196928	33.0631
spine	BMFF	Osteoporosis	ebi-a-GCST90038656	484598	rs2959273	3	12442731	G	A	-0.0570234	0.0467403	0.222463	37.548
spine	BMFF	Osteoporosis	ebi-a-GCST90038656	484598	rs2960421	3	12322628	G	A	-0.0583903	0.0468743	0.212882	48.5514
spine	BMFF	Osteoporosis	ebi-a-GCST90038656	484598	rs310756	3	12277612	T	C	-0.0596993	0.04686	0.202666	39.6553
spine	BMFF	Osteoporosis	ebi-a-GCST90038656	484598	rs34200279	1	66013531	A	G	-0.0621722	0.0467549	0.183601	32.7357
spine	BMFF	Osteoporosis	ebi-a-GCST90038656	484598	rs34297425	6	168376929	G	A	-0.0595112	0.0469336	0.204802	56.0126
spine	BMFF	Osteoporosis	ebi-a-GCST90038656	484598	rs344812	19	45791838	C	A	-0.0505416	0.0457877	0.269669	40.4687
spine	BMFF	Osteoporosis	ebi-a-GCST90038656	484598	rs34639530	19	1186929	T	G	-0.0527389	0.0461123	0.252745	34.7511
spine	BMFF	Osteoporosis	ebi-a-GCST90038656	484598	rs35500465	19	1158884	A	G	-0.0561457	0.0466072	0.228336	32.1697
spine	BMFF	Osteoporosis	ebi-a-GCST90038656	484598	rs35914442	8	61636887	G	A	-0.0601517	0.046845	0.199121	34.8129
spine	BMFF	Osteoporosis	ebi-a-GCST90038656	484598	rs3729931	3	12626516	A	G	-0.0720652	0.0464361	0.120681	102.16
spine	BMFF	Osteoporosis	ebi-a-GCST90038656	484598	rs3809272	12	111800258	A	G	-0.0589562	0.046819	0.207945	33.6062
spine	BMFF	Osteoporosis	ebi-a-GCST90038656	484598	rs3907022	17	38134889	C	T	-0.0598463	0.0469026	0.201966	49.2184
spine	BMFF	Osteoporosis	ebi-a-GCST90038656	484598	rs4256108	3	12503639	A	G	-0.0661836	0.0467747	0.157084	76.3204
spine	BMFF	Osteoporosis	ebi-a-GCST90038656	484598	rs4449583	5	1284135	T	C	-0.0596559	0.0468209	0.202618	31.4049
spine	BMFF	Osteoporosis	ebi-a-GCST90038656	484598	rs4484459	5	36492502	T	A	-0.0503945	0.0463959	0.277397	73.3632
spine	BMFF	Osteoporosis	ebi-a-GCST90038656	484598	rs4498025	3	12481375	T	C	-0.0632681	0.04673	0.175766	41.2232
spine	BMFF	Osteoporosis	ebi-a-GCST90038656	484598	rs4518111	3	12377344	C	A	-0.0558106	0.0468398	0.233449	63.9234
spine	BMFF	Osteoporosis	ebi-a-GCST90038656	484598	rs455660	5	55816888	C	T	-0.0561826	0.0466532	0.228489	36.0918
spine	BMFF	Osteoporosis	ebi-a-GCST90038656	484598	rs4641648	14	54643363	A	G	-0.0596181	0.0468179	0.202875	30.4726
spine	BMFF	Osteoporosis	ebi-a-GCST90038656	484598	rs4708612	6	168342453	A	G	-0.0553022	0.0470035	0.239374	95.1411
spine	BMFF	Osteoporosis	ebi-a-GCST90038656	484598	rs4763832	12	12622136	G	A	-0.0620543	0.0467475	0.184365	30.7816
spine	BMFF	Osteoporosis	ebi-a-GCST90038656	484598	rs4766897	12	112179471	C	T	-0.0587812	0.046933	0.210406	60.3694
spine	BMFF	Osteoporosis	ebi-a-GCST90038656	484598	rs4807624	19	1167158	G	A	-0.0515	0.0462164	0.26514	51.0118
spine	BMFF	Osteoporosis	ebi-a-GCST90038656	484598	rs4807632	19	1171020	G	A	-0.0567437	0.0466726	0.224068	32.1443
spine	BMFF	Osteoporosis	ebi-a-GCST90038656	484598	rs4959678	6	2503173	A	C	-0.0631957	0.0467199	0.176167	38.4577
spine	BMFF	Osteoporosis	ebi-a-GCST90038656	484598	rs5005248	1	162160153	A	T	-0.0660341	0.0462334	0.153213	30.9497
spine	BMFF	Osteoporosis	ebi-a-GCST90038656	484598	rs524327	6	168199504	T	C	-0.0579232	0.0468196	0.216029	41.6983
spine	BMFF	Osteoporosis	ebi-a-GCST90038656	484598	rs55837381	20	38556466	A	G	-0.0591231	0.0468361	0.206827	36.9168
spine	BMFF	Osteoporosis	ebi-a-GCST90038656	484598	rs56207616	19	1149105	C	A	-0.0565003	0.0466926	0.22626	37.6084
spine	BMFF	Osteoporosis	ebi-a-GCST90038656	484598	rs58691354	3	12497594	T	C	-0.0608463	0.04692	0.194697	53.1547
spine	BMFF	Osteoporosis	ebi-a-GCST90038656	484598	rs60662154	3	12631442	G	A	-0.0601913	0.0470932	0.201203	91.2574
spine	BMFF	Osteoporosis	ebi-a-GCST90038656	484598	rs60671871	9	137112898	G	A	-0.0652788	0.046537	0.160698	41.5469
spine	BMFF	Osteoporosis	ebi-a-GCST90038656	484598	rs60906625	12	26430452	A	G	-0.0660863	0.0463608	0.154019	38.2704
spine	BMFF	Osteoporosis	ebi-a-GCST90038656	484598	rs6129460	20	38634831	T	C	-0.0637373	0.0466573	0.171916	36.3596
spine	BMFF	Osteoporosis	ebi-a-GCST90038656	484598	rs61755579	14	50655307	T	C	-0.0613889	0.0467894	0.189511	32.413
spine	BMFF	Osteoporosis	ebi-a-GCST90038656	484598	rs61979909	14	25575618	A	G	-0.0651366	0.0463964	0.160344	30.345
spine	BMFF	Osteoporosis	ebi-a-GCST90038656	484598	rs626844	6	168324377	C	T	-0.0558097	0.0467232	0.232292	48.5378
spine	BMFF	Osteoporosis	ebi-a-GCST90038656	484598	rs6487672	12	28423346	T	G	-0.0572333	0.0467218	0.220583	32.7578
spine	BMFF	Osteoporosis	ebi-a-GCST90038656	484598	rs6510596	19	1099506	T	G	-0.057319	0.0467022	0.219699	29.8837
spine	BMFF	Osteoporosis	ebi-a-GCST90038656	484598	rs6667615	1	66162630	G	A	-0.0652361	0.0467739	0.163103	66.2171
spine	BMFF	Osteoporosis	ebi-a-GCST90038656	484598	rs6763925	3	12515602	C	T	-0.0634578	0.0470754	0.177658	100.1
spine	BMFF	Osteoporosis	ebi-a-GCST90038656	484598	rs6929637	6	168351078	G	C	-0.0618055	0.0469214	0.187768	54.88
spine	BMFF	Osteoporosis	ebi-a-GCST90038656	484598	rs709159	3	12481203	A	C	-0.0562562	0.0466969	0.228316	39.9221
spine	BMFF	Osteoporosis	ebi-a-GCST90038656	484598	rs709166	3	12511652	A	G	-0.0654879	0.0467525	0.161293	67.1834
spine	BMFF	Osteoporosis	ebi-a-GCST90038656	484598	rs713178	3	12615984	C	T	-0.0657458	0.0463402	0.155968	33.959
spine	BMFF	Osteoporosis	ebi-a-GCST90038656	484598	rs7137828	12	111932800	T	C	-0.0536985	0.0468773	0.251997	93.0422
spine	BMFF	Osteoporosis	ebi-a-GCST90038656	484598	rs72915617	18	46368276	G	C	-0.0552637	0.0465499	0.235152	35.6072
spine	BMFF	Osteoporosis	ebi-a-GCST90038656	484598	rs72915668	18	46390047	G	T	-0.0547365	0.0466575	0.240733	48.9541
spine	BMFF	Osteoporosis	ebi-a-GCST90038656	484598	rs72966926	18	57328396	A	G	-0.0635353	0.0465997	0.172748	29.9978
spine	BMFF	Osteoporosis	ebi-a-GCST90038656	484598	rs73029206	3	12494894	G	A	-0.0603139	0.0468644	0.198099	42.088
spine	BMFF	Osteoporosis	ebi-a-GCST90038656	484598	rs73036519	19	45748362	C	G	-0.0498853	0.0463913	0.282233	78.0161
spine	BMFF	Osteoporosis	ebi-a-GCST90038656	484598	rs7521269	1	162142763	A	G	-0.0621522	0.0468027	0.18419	37.941
spine	BMFF	Osteoporosis	ebi-a-GCST90038656	484598	rs7521292	1	155941685	T	A	-0.0602749	0.0468197	0.197961	30.7354
spine	BMFF	Osteoporosis	ebi-a-GCST90038656	484598	rs752508	19	1168753	A	G	-0.0520253	0.046405	0.26224	57.4915
spine	BMFF	Osteoporosis	ebi-a-GCST90038656	484598	rs7590479	2	101759938	T	C	-0.0636395	0.0466084	0.172125	30.9691
spine	BMFF	Osteoporosis	ebi-a-GCST90038656	484598	rs76428106	13	28604007	C	T	-0.0577625	0.0468369	0.217475	46.0902
spine	BMFF	Osteoporosis	ebi-a-GCST90038656	484598	rs76543658	6	168377219	G	T	-0.0546789	0.0464105	0.238734	32.3494
spine	BMFF	Osteoporosis	ebi-a-GCST90038656	484598	rs78804134	12	28266382	G	A	-0.0536195	0.0464165	0.248017	42.5903
spine	BMFF	Osteoporosis	ebi-a-GCST90038656	484598	rs79260952	3	12508161	A	G	-0.0611581	0.0469584	0.192783	64.6576
spine	BMFF	Osteoporosis	ebi-a-GCST90038656	484598	rs7969023	12	26803949	C	T	-0.0592571	0.0468686	0.206114	42.8709
spine	BMFF	Osteoporosis	ebi-a-GCST90038656	484598	rs7975017	12	26428793	C	T	-0.066545	0.0462184	0.149926	34.2915
spine	BMFF	Osteoporosis	ebi-a-GCST90038656	484598	rs892225	19	1152656	G	A	-0.0554047	0.046526	0.233719	33.1091
spine	BMFF	Osteoporosis	ebi-a-GCST90038656	484598	rs9303283	17	38192633	T	C	-0.0588385	0.0468078	0.208746	32.2021
spine	BMFF	Osteoporosis	ebi-a-GCST90038656	484598	rs9355147	6	168376892	G	A	-0.0538583	0.0463952	0.245699	39.2535
spine	BMFF	Osteoporosis	ebi-a-GCST90038656	484598	rs9503213	6	2501628	T	C	-0.0628161	0.0466824	0.17843	30.4799
spine	BMFF	Osteoporosis	ebi-a-GCST90038656	484598	rs9659701	1	66043564	A	G	-0.061359	0.0467922	0.189754	31.2731
spine	BMFF	Osteoporosis	ebi-a-GCST90038656	484598	rs9809905	3	12500651	G	T	-0.0625022	0.0467208	0.180968	31.5513
spine	BMFF	Osteoporosis	ebi-a-GCST90038656	484598	rs9855183	3	12618262	T	C	-0.0587122	0.0468361	0.21	37.4919
spine	BMFF	Osteoporosis	ebi-a-GCST90038656	484598	rs9985266	3	12803162	C	T	-0.0616344	0.0468044	0.187888	35.5382
spine	BMFF	Osteoporosis	ebi-a-GCST90038656	484598	All	NA	NA	NA	NA	-0.0599519	0.0464781	0.197087	NA
