# Supplementary material for: Clinical implications of bone marrow adiposity identified by phenome-wide association and Mendelian randomization in the UK Biobank
Source: Nat Commun. 2025 Sep 23;16:8332. doi: 10.1038/s41467-025-63395-1 (PMC12457654; doi:10.1038/s41467-025-63395-1)
Supplement: Supplementary file 29 — Supplementary Data 27 [file 41467_2025_63395_MOESM29_ESM.xlsx]

## Sheet: Supplementary Data 27
Supplementary Data 27. Associations of genetically predicted BMFF levels with outcomes in MR-PRESSO analysis
BMFF-Osteoporosis	r2<0.001		MR				MR-PRESSO (outlier-corrected)
Bone region	Exposure	Outcome	Causal Estimate	SD	T-statistics	P-value	Causal Estimate	SD	T-statistics	P-value	N_outlier	MR-PRESSO global test	MR-PRESSO global test P-value	Distortion coefficient	Distortion P-value
femoral head	BMFF	Osteoporosis	0.508403	0.268007	1.89697	0.0760321	0.403804	0.161294	2.50352	0.0293223	5	159.039	<0.001	25.9034	0.209
total hip	BMFF	Osteoporosis	0.563685	0.166343	3.38869	0.00210297	0.186846	0.113499	1.64623	0.113928	6	196.563	<0.001	201.684	<0.001
diaphysis	BMFF	Osteoporosis	0.8414	0.159074	5.28937	4.98443e-05	0.813892	0.102874	7.91159	2.52495e-06	5	114.21	<0.001	3.3798	0.674
spine	BMFF	Osteoporosis	-0.116422	0.0800896	-1.45364	0.155215	NA	NA	NA	NA	No significant outliers	61.9463	0.005	NA	NA
BMFF-Osteoporosis	r2<0.6		MR				MR-PRESSO (outlier-corrected)
Bone region	Exposure	Outcome	Causal Estimate	SD	T-statistics	P-value	Causal Estimate	SD	T-statistics	P-value	N_outlier	MR-PRESSO global test	MR-PRESSO global test P-value	Distortion coefficient	Distortion P-value
femoral head	BMFF	Osteoporosis	0.545709	0.141579	3.85446	0.000296945	0.486893	0.121442	4.00927	0.000216395	10	435.412	<0.001	12.0799	0.507
total hip	BMFF	Osteoporosis	0.684537	0.0733503	9.33243	4.89705e-16	0.580898	0.0680349	8.53823	7.18635e-14	12	609.751	<0.001	17.8412	0.043
diaphysis	BMFF	Osteoporosis	0.786578	0.0575673	13.6636	3.87686e-26	0.798572	0.0477465	16.7252	4.12475e-32	8	437.528	<0.001	-1.50193	0.777
spine	BMFF	Osteoporosis	-0.0738715	0.0408156	-1.80988	0.0724139	NA	NA	NA	NA	No significant outliers	240.666	<0.001	NA	NA
BMFF-Fractures	r2<0.001		MR				MR-PRESSO (outlier-corrected)
Bone region	Exposure	Outcome	Causal Estimate	SD	T-statistics	P-value	Causal Estimate	SD	T-statistics	P-value	N_outlier	MR-PRESSO global test	MR-PRESSO global test P-value	Distortion coefficient	Distortion P-value
femoral head	BMFF	Fractures	0.213024	0.0925431	2.30188	0.0351151	NA	NA	NA	NA	No significant outliers	22.4838	0.271	NA	NA
total hip	BMFF	Fractures	0.109284	0.060502	1.80629	0.0816328	NA	NA	NA	NA	No significant outliers	29.4256	0.513	NA	NA
diaphysis	BMFF	Fractures	0.111357	0.0770303	1.44562	0.16547	NA	NA	NA	NA	No significant outliers	30.8321	0.062	NA	NA
spine	BMFF	Fractures	-0.00836283	0.0539639	-0.154971	0.877761	NA	NA	NA	NA	No significant outliers	32.6118	0.627	NA	NA
BMFF-Fractures	r2<0.6		MR				MR-PRESSO (outlier-corrected)
Bone region	Exposure	Outcome	Causal Estimate	SD	T-statistics	P-value	Causal Estimate	SD	T-statistics	P-value	N_outlier	MR-PRESSO global test	MR-PRESSO global test P-value	Distortion coefficient	Distortion P-value
femoral head	BMFF	Fractures	0.215597	0.0469704	4.59007	2.4847e-05	NA	NA	NA	NA	No significant outliers	55.738	0.579	NA	NA
total hip	BMFF	Fractures	0.262713	0.0340462	7.71636	3.29037e-12	NA	NA	NA	NA	No significant outliers	151.756	0.077	NA	NA
diaphysis	BMFF	Fractures	0.131546	0.0350982	3.74793	0.000276579	0.122593	0.0335943	3.64921	0.000393123	1	188.113	<0.001	7.30292	0.767
spine	BMFF	Fractures	0.0657679	0.0268555	2.44896	0.0155365	NA	NA	NA	NA	No significant outliers	120.781	0.938	NA	NA
BMFF-T2D	r2<0.001		MR				MR-PRESSO (outlier-corrected)
Bone region	Exposure	Outcome	Causal Estimate	SD	T-statistics	P-value	Causal Estimate	SD	T-statistics	P-value	N_outlier	MR-PRESSO global test	MR-PRESSO global test P-value	Distortion coefficient	Distortion P-value
femoral head	BMFF	Type 2 diabetes	0.0528713	0.0512884	1.03086	0.317938	NA	NA	NA	NA	No significant outliers	37.4461	0.007	NA	NA
total hip	BMFF	Type 2 diabetes	-0.0742903	0.0361868	-2.05296	0.0502662	-0.0630088	0.0321754	-1.95829	0.0614433	1	47.4978	0.023	-17.9047	0.611
diaphysis	BMFF	Type 2 diabetes	-0.127571	0.0613116	-2.0807	0.0512324	-0.0575062	0.0289758	-1.98463	0.0626432	1	107.345	<0.001	-121.839	0.003
spine	BMFF	Type 2 diabetes	0.0117202	0.0445845	0.262877	0.794187	0.0258179	0.0344921	0.748516	0.459615	3	113.492	<0.001	-54.6042	0.781
BMFF-T2D	r2<0.6		MR				MR-PRESSO (outlier-corrected)
Bone region	Exposure	Outcome	Causal Estimate	SD	T-statistics	P-value	Causal Estimate	SD	T-statistics	P-value	N_outlier	MR-PRESSO global test	MR-PRESSO global test P-value	Distortion coefficient	Distortion P-value
femoral head	BMFF	Type 2 diabetes	-0.00576469	0.028803	-0.200142	0.842136	NA	NA	NA	NA	No significant outliers	104.545	<0.001	NA	NA
total hip	BMFF	Type 2 diabetes	-0.074193	0.0239613	-3.09637	0.00245682	-0.053217	0.0165845	-3.20885	0.00175057	7	316.186	<0.001	-39.416	0.078
diaphysis	BMFF	Type 2 diabetes	-0.112965	0.0209459	-5.39318	3.74805e-07	-0.0754835	0.0144033	-5.24072	7.79114e-07	5	306.473	<0.001	-49.6553	0.003
spine	BMFF	Type 2 diabetes	0.0568983	0.0305398	1.86309	0.0649153	0.0816423	0.0235789	3.46251	0.000768014	11	475.598	<0.001	-30.3078	0.434
Exposure: BMFF (PMID: 39747859); Outcome: Osteoporosis (GCST90038656); Fractures (GCST90038703); T2D (GCST90018926)
