# Supplementary material for: Clinical implications of bone marrow adiposity identified by phenome-wide association and Mendelian randomization in the UK Biobank
Source: Nat Commun. 2025 Sep 23;16:8332. doi: 10.1038/s41467-025-63395-1 (PMC12457654; doi:10.1038/s41467-025-63395-1)
Supplement: Supplementary file 30 — Supplementary Data 28 [file 41467_2025_63395_MOESM30_ESM.xlsx]

## Sheet: Supplementary Data 28
Supplementary Data 28. Associations of genetically predicted BMFF levels with Fractures in Mendelian randomisation (r2<0.6)
BMFF-Fractures MR					Heterogeneity			Pleiotropy
Method	Beta ± SE	OR (95% CIs)	P-value	FDR-Q	Q	Q_df	Q_pval	Egger intercept	SE	pval
Femoral head
r2<0.6
MR Horse	0.213 ± 0.053	1.237 (1.117-1.372)	5.85e-05	0.000281	-	-	-	-	-	-
IVW	0.258 ± 0.054	1.295 (1.165-1.440)	1.72e-06	1.03e-05	39.8204	45	0.690553	-	-	-
MR Egger	0.774 ± 0.211	2.169 (1.433-3.283)	0.001	0.002	33.459	44	0.876125	-0.0258421	0.010246	0.0153562
Weighted median	0.257 ± 0.076	1.293 (1.114-1.502)	0.001	0.002	-	-	-	-	-	-
Simple mode	0.378 ± 0.177	1.460 (1.031-2.067)	0.039	0.058	-	-	-	-	-	-
Weighted mode	0.357 ± 0.182	1.430 (1.000-2.043)	0.056	0.079	-	-	-	-	-	-
Total hip
r2<0.6
MR Horse	0.264 ± 0.034	1.302 (1.219-1.395)	8.22e-15	1.97e-13	-	-	-	-	-	-
IVW	0.272 ± 0.036	1.312 (1.222-1.409)	6.03e-14	7.24e-13	137.733	112	0.049811	-	-	-
MR Egger	0.359 ± 0.133	1.432 (1.103-1.859)	0.008	0.019	137.158	111	0.046674	-0.00478895	0.00702346	0.496754
Weighted median	0.240 ± 0.048	1.272 (1.157-1.398)	6.13e-07	4.9e-06	-	-	-	-	-	-
Simple mode	0.252 ± 0.121	1.287 (1.016-1.630)	0.039	0.058	-	-	-	-	-	-
Weighted mode	0.258 ± 0.107	1.295 (1.049-1.598)	0.018	0.039	-	-	-	-	-	-
Diaphysis
r2<0.6
MR Horse	0.112 ± 0.034	1.119 (1.044-1.192)	0.001	0.003	-	-	-	-	-	-
IVW	0.146 ± 0.041	1.157 (1.069-1.253)	0.000324	0.0013	164.968	96	1.53619e-05	-	-	-
MR Egger	0.166 ± 0.134	1.180 (0.908-1.535)	0.218	0.249	164.926	95	1.15862e-05	-0.00124846	0.00807639	0.87748
Weighted median	0.111 ± 0.049	1.117 (1.014-1.230)	0.024	0.049	-	-	-	-	-	-
Simple mode	0.179 ± 0.127	1.195 (0.932-1.533)	0.162	0.216	-	-	-	-	-	-
Weighted mode	0.128 ± 0.107	1.136 (0.920-1.402)	0.238	0.26	-	-	-	-	-	-
Spine
r2<0.6
MR Horse	0.067 ± 0.031	1.069 (1.008-1.137)	0.031	0.053	-	-	-	-	-	-
IVW	0.071 ± 0.033	1.074 (1.007-1.145)	0.03	0.053	93.2607	115	0.93196	-	-	-
MR Egger	0.041 ± 0.132	1.042 (0.804-1.350)	0.758	0.758	93.2049	114	0.923105	0.0015466	0.00654713	0.813681
Weighted median	0.060 ± 0.047	1.062 (0.968-1.164)	0.203	0.244	-	-	-	-	-	-
Simple mode	-0.049 ± 0.140	0.953 (0.724-1.253)	0.728	0.758	-	-	-	-	-	-
Weighted mode	0.189 ± 0.139	1.208 (0.921-1.585)	0.175	0.221	-	-	-	-	-	-
Exposure: BMFF (PMID: 39747859); Outcome: Fractures (GCST90038703)
nSNPs for clump r2<0.6: femoral head=46; total hip=113; diaphysis=97; spine=116.
Heterogeneity was assessed by the inverse variance weighted (IVW) method and by MR Egger. Pleiotropy was assessed from MR Egger.
