# Supplementary material for: Clinical implications of bone marrow adiposity identified by phenome-wide association and Mendelian randomization in the UK Biobank
Source: Nat Commun. 2025 Sep 23;16:8332. doi: 10.1038/s41467-025-63395-1 (PMC12457654; doi:10.1038/s41467-025-63395-1)
Supplement: Supplementary file 31 — Supplementary Data 29 [file 41467_2025_63395_MOESM31_ESM.xlsx]

## Sheet: Supplementary Data 29
Supplementary Data 29. Leave-one-out results for exposure-BMFF and outcome-Fractures (r2<0.6)
Bone region	Exposure	Outcome	Outcome_ID	Sample_size	SNP	chr	pos	effect_allele	other_allele	Beta	Se	P-value	F-statistics
Femoral head BMFF-Fractures
femoral head	BMFF	Fractures	ebi-a-GCST90038703	484598	rs10093418	8	72392687	G	A	0.262475	0.0548202	1.68521e-06	53.7263
femoral head	BMFF	Fractures	ebi-a-GCST90038703	484598	rs10216347	8	72408502	T	C	0.260189	0.0545377	1.83481e-06	34.9241
femoral head	BMFF	Fractures	ebi-a-GCST90038703	484598	rs10789188	1	66053791	G	A	0.267613	0.0546841	9.89059e-07	45.2182
femoral head	BMFF	Fractures	ebi-a-GCST90038703	484598	rs11208717	1	66158994	C	T	0.267075	0.0546404	1.01934e-06	42.3808
femoral head	BMFF	Fractures	ebi-a-GCST90038703	484598	rs11800051	1	22695412	C	T	0.254176	0.0546018	3.23843e-06	39.7099
femoral head	BMFF	Fractures	ebi-a-GCST90038703	484598	rs1219399	11	121754634	C	T	0.256326	0.0545313	2.59481e-06	35.6209
femoral head	BMFF	Fractures	ebi-a-GCST90038703	484598	rs12197879	6	151895777	T	C	0.234895	0.0549226	1.89574e-05	61.9399
femoral head	BMFF	Fractures	ebi-a-GCST90038703	484598	rs13081028	3	52555316	A	G	0.267188	0.0544755	9.35506e-07	31.1079
femoral head	BMFF	Fractures	ebi-a-GCST90038703	484598	rs1424874	8	72444094	A	G	0.253892	0.0545642	3.26993e-06	36.49
femoral head	BMFF	Fractures	ebi-a-GCST90038703	484598	rs143383	20	34025983	G	A	0.279732	0.0552509	4.12857e-07	84.882
femoral head	BMFF	Fractures	ebi-a-GCST90038703	484598	rs147501551	1	66037512	A	G	0.259376	0.0544553	1.9064e-06	30.3351
femoral head	BMFF	Fractures	ebi-a-GCST90038703	484598	rs17054385	6	151854094	T	C	0.259846	0.0545521	1.90496e-06	34.7561
femoral head	BMFF	Fractures	ebi-a-GCST90038703	484598	rs1810741	20	34112192	C	T	0.266995	0.0545121	9.68604e-07	33.2957
femoral head	BMFF	Fractures	ebi-a-GCST90038703	484598	rs1871859	6	151898506	T	C	0.262153	0.0549308	1.8203e-06	58.1989
femoral head	BMFF	Fractures	ebi-a-GCST90038703	484598	rs1889538	20	31919937	C	G	0.257646	0.0544956	2.2693e-06	32.7424
femoral head	BMFF	Fractures	ebi-a-GCST90038703	484598	rs2254207	20	33857711	C	A	0.255528	0.0544935	2.74359e-06	31.98
femoral head	BMFF	Fractures	ebi-a-GCST90038703	484598	rs238261	13	42927423	C	T	0.258009	0.0545128	2.21232e-06	33.4754
femoral head	BMFF	Fractures	ebi-a-GCST90038703	484598	rs2425052	20	33880729	C	A	0.266989	0.054529	9.76746e-07	34.8936
femoral head	BMFF	Fractures	ebi-a-GCST90038703	484598	rs2543029	18	43098275	A	C	0.253038	0.0546229	3.61351e-06	39.6388
femoral head	BMFF	Fractures	ebi-a-GCST90038703	484598	rs2853677	5	1287194	A	G	0.254976	0.0544856	2.87313e-06	31.778
femoral head	BMFF	Fractures	ebi-a-GCST90038703	484598	rs28552104	1	22726564	G	A	0.255351	0.0548831	3.27708e-06	58.3065
femoral head	BMFF	Fractures	ebi-a-GCST90038703	484598	rs293734	20	31924680	A	T	0.254504	0.0544678	2.97483e-06	30.4265
femoral head	BMFF	Fractures	ebi-a-GCST90038703	484598	rs34001253	13	43083293	G	A	0.247673	0.0546014	5.73251e-06	36.6906
femoral head	BMFF	Fractures	ebi-a-GCST90038703	484598	rs34723116	13	42960625	C	T	0.253526	0.054622	3.45954e-06	40.9101
femoral head	BMFF	Fractures	ebi-a-GCST90038703	484598	rs371499961	11	121727903	G	C	0.255147	0.0544823	2.82549e-06	30.4735
femoral head	BMFF	Fractures	ebi-a-GCST90038703	484598	rs4263799	8	72394991	T	C	0.257815	0.0550515	2.82503e-06	70.9175
femoral head	BMFF	Fractures	ebi-a-GCST90038703	484598	rs4869742	6	151907748	T	C	0.228414	0.0551475	3.44475e-05	75.636
femoral head	BMFF	Fractures	ebi-a-GCST90038703	484598	rs6119395	20	32244711	T	G	0.260174	0.0546248	1.90795e-06	41.461
femoral head	BMFF	Fractures	ebi-a-GCST90038703	484598	rs62508470	8	72412151	T	C	0.254625	0.0546345	3.15421e-06	41.6323
femoral head	BMFF	Fractures	ebi-a-GCST90038703	484598	rs6597282	6	7711690	T	C	0.26484	0.0545041	1.17928e-06	33.3502
femoral head	BMFF	Fractures	ebi-a-GCST90038703	484598	rs6660548	1	22680079	G	A	0.248673	0.0545691	5.18851e-06	36.2721
femoral head	BMFF	Fractures	ebi-a-GCST90038703	484598	rs6684479	1	22706534	T	C	0.250673	0.0551111	5.40312e-06	73.0713
femoral head	BMFF	Fractures	ebi-a-GCST90038703	484598	rs7227565	18	43118578	G	A	0.252595	0.054541	3.63397e-06	32.7049
femoral head	BMFF	Fractures	ebi-a-GCST90038703	484598	rs7534009	1	22728093	A	G	0.254353	0.0545307	3.09534e-06	36.9641
femoral head	BMFF	Fractures	ebi-a-GCST90038703	484598	rs7535897	1	65920699	G	A	0.26728	0.0545112	9.42813e-07	33.6
femoral head	BMFF	Fractures	ebi-a-GCST90038703	484598	rs765634	12	54432997	G	A	0.268957	0.0544743	7.92072e-07	30.8621
femoral head	BMFF	Fractures	ebi-a-GCST90038703	484598	rs76895963	12	4384844	G	T	0.25878	0.0544547	2.01216e-06	30.0129
femoral head	BMFF	Fractures	ebi-a-GCST90038703	484598	rs7705526	5	1285974	A	C	0.256892	0.054521	2.45535e-06	34.4704
femoral head	BMFF	Fractures	ebi-a-GCST90038703	484598	rs7734992	5	1280128	C	T	0.262288	0.0545084	1.4951e-06	33.3404
femoral head	BMFF	Fractures	ebi-a-GCST90038703	484598	rs77503567	13	43032039	C	A	0.263747	0.054497	1.30054e-06	32.6893
femoral head	BMFF	Fractures	ebi-a-GCST90038703	484598	rs7823971	8	72471728	A	C	0.259703	0.0547359	2.08858e-06	47.4163
femoral head	BMFF	Fractures	ebi-a-GCST90038703	484598	rs7839059	8	119976542	A	C	0.269469	0.0545025	7.64725e-07	32.8917
femoral head	BMFF	Fractures	ebi-a-GCST90038703	484598	rs7843475	8	72475748	G	C	0.262511	0.0546361	1.54974e-06	41.5199
femoral head	BMFF	Fractures	ebi-a-GCST90038703	484598	rs7995775	13	42933413	A	G	0.260302	0.0545431	1.82041e-06	36.0467
femoral head	BMFF	Fractures	ebi-a-GCST90038703	484598	rs9533089	13	42951012	A	T	0.267029	0.0545654	9.8936e-07	38.0649
femoral head	BMFF	Fractures	ebi-a-GCST90038703	484598	rs9652185	13	42981310	T	A	0.255721	0.054518	2.72428e-06	35.0348
femoral head	BMFF	Fractures	ebi-a-GCST90038703	484598	All	NA	NA	NA	NA	0.258473	0.0540292	1.71885e-06	NA
Total hip BMFF-Fractures
total hip	BMFF	Fractures	ebi-a-GCST90038703	484598	rs10093418	8	72392687	G	A	0.2729	0.0365027	7.65221e-14	40.5859
total hip	BMFF	Fractures	ebi-a-GCST90038703	484598	rs10219378	11	86339724	T	C	0.271546	0.036522	1.04458e-13	41.2964
total hip	BMFF	Fractures	ebi-a-GCST90038703	484598	rs10274928	7	28142088	G	A	0.272119	0.0365012	8.98063e-14	36.2808
total hip	BMFF	Fractures	ebi-a-GCST90038703	484598	rs10464592	7	96230686	A	G	0.273051	0.0364623	6.9621e-14	32.9705
total hip	BMFF	Fractures	ebi-a-GCST90038703	484598	rs10789188	1	66053791	G	A	0.276668	0.0363913	2.9027e-14	66.8415
total hip	BMFF	Fractures	ebi-a-GCST90038703	484598	rs10843115	12	28307717	T	C	0.276419	0.0360915	1.87625e-14	32.9948
total hip	BMFF	Fractures	ebi-a-GCST90038703	484598	rs10953178	7	96130638	T	C	0.277833	0.0358324	8.92663e-15	34.5808
total hip	BMFF	Fractures	ebi-a-GCST90038703	484598	rs11234700	11	86293535	G	A	0.271106	0.0365185	1.13816e-13	42.874
total hip	BMFF	Fractures	ebi-a-GCST90038703	484598	rs114207624	3	12279657	A	G	0.274297	0.0364466	5.23223e-14	44.7841
total hip	BMFF	Fractures	ebi-a-GCST90038703	484598	rs114403972	1	65924032	G	A	0.273713	0.036434	5.79751e-14	35.7616
total hip	BMFF	Fractures	ebi-a-GCST90038703	484598	rs1152001	3	12471862	A	G	0.274343	0.0363495	4.44101e-14	30.2321
total hip	BMFF	Fractures	ebi-a-GCST90038703	484598	rs11654422	17	44950237	A	G	0.268864	0.0363349	1.3657e-13	34.755
total hip	BMFF	Fractures	ebi-a-GCST90038703	484598	rs116926994	13	43077245	G	A	0.269282	0.0363673	1.31645e-13	33.7831
total hip	BMFF	Fractures	ebi-a-GCST90038703	484598	rs11712037	3	12344730	G	C	0.272313	0.0365877	9.86171e-14	62.5562
total hip	BMFF	Fractures	ebi-a-GCST90038703	484598	rs11715261	3	12317232	C	G	0.269797	0.0364247	1.292e-13	36.2896
total hip	BMFF	Fractures	ebi-a-GCST90038703	484598	rs11772470	7	99181096	A	G	0.272112	0.0365018	9.00305e-14	34.7039
total hip	BMFF	Fractures	ebi-a-GCST90038703	484598	rs11800051	1	22695412	C	T	0.270458	0.0365048	1.27412e-13	44.6558
total hip	BMFF	Fractures	ebi-a-GCST90038703	484598	rs11840862	13	42956463	G	A	0.270088	0.036525	1.41814e-13	52.2447
total hip	BMFF	Fractures	ebi-a-GCST90038703	484598	rs11884020	2	200634215	C	T	0.271702	0.036522	1.01138e-13	39.2602
total hip	BMFF	Fractures	ebi-a-GCST90038703	484598	rs12022410	1	66153933	G	A	0.277583	0.0362518	1.90235e-14	61.8984
total hip	BMFF	Fractures	ebi-a-GCST90038703	484598	rs12044944	1	240581653	T	C	0.272408	0.0365002	8.44467e-14	36.6592
total hip	BMFF	Fractures	ebi-a-GCST90038703	484598	rs12120154	1	66109765	A	G	0.277826	0.0361792	1.60137e-14	57.7738
total hip	BMFF	Fractures	ebi-a-GCST90038703	484598	rs12629751	3	12399407	T	C	0.270284	0.0364485	1.2116e-13	33.0661
total hip	BMFF	Fractures	ebi-a-GCST90038703	484598	rs1293947	6	151995627	A	G	0.267401	0.0363096	1.77846e-13	51.6569
total hip	BMFF	Fractures	ebi-a-GCST90038703	484598	rs13252045	8	72417476	A	G	0.270559	0.0365315	1.29984e-13	50.3008
total hip	BMFF	Fractures	ebi-a-GCST90038703	484598	rs143383	20	34025983	G	A	0.275435	0.0362061	2.7963e-14	30.4293
total hip	BMFF	Fractures	ebi-a-GCST90038703	484598	rs147501551	1	66037512	A	G	0.273109	0.0365429	7.80017e-14	54.1256
total hip	BMFF	Fractures	ebi-a-GCST90038703	484598	rs149934734	11	108315606	T	C	0.275309	0.036224	2.95712e-14	31.1843
total hip	BMFF	Fractures	ebi-a-GCST90038703	484598	rs16832794	2	201124509	C	G	0.269128	0.0363602	1.34436e-13	35.8284
total hip	BMFF	Fractures	ebi-a-GCST90038703	484598	rs17457561	13	42964203	A	G	0.271648	0.0364971	9.84161e-14	35.4342
total hip	BMFF	Fractures	ebi-a-GCST90038703	484598	rs17476364	10	71094504	C	T	0.271468	0.0365422	1.0952e-13	50.0663
total hip	BMFF	Fractures	ebi-a-GCST90038703	484598	rs17529309	2	200603682	T	G	0.271363	0.0365358	1.10823e-13	47.1502
total hip	BMFF	Fractures	ebi-a-GCST90038703	484598	rs17819523	11	86335504	G	C	0.272566	0.0364679	7.77046e-14	29.9079
total hip	BMFF	Fractures	ebi-a-GCST90038703	484598	rs183119117	2	200741418	A	G	0.271859	0.0364855	9.25288e-14	32.4844
total hip	BMFF	Fractures	ebi-a-GCST90038703	484598	rs1871859	6	151898506	T	C	0.275418	0.0367023	6.18524e-14	104.961
total hip	BMFF	Fractures	ebi-a-GCST90038703	484598	rs2347638	6	152038156	G	T	0.268146	0.0362578	1.40859e-13	37.5446
total hip	BMFF	Fractures	ebi-a-GCST90038703	484598	rs238270	13	42932925	A	G	0.27231	0.0365716	9.62571e-14	55.9856
total hip	BMFF	Fractures	ebi-a-GCST90038703	484598	rs238318	13	42834293	A	C	0.271093	0.036472	1.06222e-13	31.3166
total hip	BMFF	Fractures	ebi-a-GCST90038703	484598	rs2415267	14	35630544	A	G	0.27456	0.0363308	4.11805e-14	30.6108
total hip	BMFF	Fractures	ebi-a-GCST90038703	484598	rs2504069	6	152085517	T	C	0.268108	0.0362151	1.32915e-13	33.2849
total hip	BMFF	Fractures	ebi-a-GCST90038703	484598	rs2736099	5	1287340	G	A	0.270768	0.0364627	1.12009e-13	31.9076
total hip	BMFF	Fractures	ebi-a-GCST90038703	484598	rs2736100	5	1286516	A	C	0.271332	0.0364985	1.05329e-13	36.4062
total hip	BMFF	Fractures	ebi-a-GCST90038703	484598	rs2767481	1	66015394	C	T	0.275529	0.0362135	2.77373e-14	31.9087
total hip	BMFF	Fractures	ebi-a-GCST90038703	484598	rs28552104	1	22726564	G	A	0.270878	0.0365686	1.28803e-13	56.9969
total hip	BMFF	Fractures	ebi-a-GCST90038703	484598	rs2957150	18	60080311	G	A	0.270258	0.0364269	1.17837e-13	30.3457
total hip	BMFF	Fractures	ebi-a-GCST90038703	484598	rs2982563	6	152052311	C	T	0.268386	0.0363057	1.44217e-13	38.7218
total hip	BMFF	Fractures	ebi-a-GCST90038703	484598	rs307572	3	12126667	T	G	0.27303	0.0365138	7.57782e-14	45.2725
total hip	BMFF	Fractures	ebi-a-GCST90038703	484598	rs33961405	5	1277577	A	G	0.273494	0.0364535	6.25841e-14	36.3223
total hip	BMFF	Fractures	ebi-a-GCST90038703	484598	rs34001253	13	43083293	G	A	0.267941	0.0363223	1.62193e-13	41.8545
total hip	BMFF	Fractures	ebi-a-GCST90038703	484598	rs34723116	13	42960625	C	T	0.270457	0.0365882	1.44738e-13	65.0815
total hip	BMFF	Fractures	ebi-a-GCST90038703	484598	rs35421731	1	210462740	T	C	0.267717	0.0361442	1.29279e-13	31.9546
total hip	BMFF	Fractures	ebi-a-GCST90038703	484598	rs3734803	6	151869645	A	G	0.262094	0.0351165	8.42069e-14	44.3198
total hip	BMFF	Fractures	ebi-a-GCST90038703	484598	rs4263799	8	72394991	T	C	0.273345	0.0367943	1.09419e-13	122.105
total hip	BMFF	Fractures	ebi-a-GCST90038703	484598	rs4291477	1	66191075	A	G	0.278087	0.0361189	1.36902e-14	55.7723
total hip	BMFF	Fractures	ebi-a-GCST90038703	484598	rs4448201	7	96154912	C	G	0.273272	0.0365322	7.41524e-14	51.7413
total hip	BMFF	Fractures	ebi-a-GCST90038703	484598	rs4455680	6	151863505	A	G	0.267573	0.0361447	1.33315e-13	34.6914
total hip	BMFF	Fractures	ebi-a-GCST90038703	484598	rs4675753	2	200515160	G	A	0.27354	0.0364256	5.93238e-14	31.3096
total hip	BMFF	Fractures	ebi-a-GCST90038703	484598	rs4844990	1	210467875	T	C	0.269507	0.0364081	1.33752e-13	36.6654
total hip	BMFF	Fractures	ebi-a-GCST90038703	484598	rs531122	9	4830849	A	G	0.272033	0.0365011	9.14322e-14	34.6443
total hip	BMFF	Fractures	ebi-a-GCST90038703	484598	rs56030650	17	38131187	A	C	0.270493	0.0364412	1.14736e-13	30.1938
total hip	BMFF	Fractures	ebi-a-GCST90038703	484598	rs56343257	13	43050542	T	C	0.272439	0.036518	8.62645e-14	42.0017
total hip	BMFF	Fractures	ebi-a-GCST90038703	484598	rs58164038	6	151956201	G	A	0.265144	0.0358083	1.316e-13	40.8276
total hip	BMFF	Fractures	ebi-a-GCST90038703	484598	rs597808	12	111973358	G	A	0.277871	0.0358083	8.49494e-15	35.2991
total hip	BMFF	Fractures	ebi-a-GCST90038703	484598	rs60372268	17	44947756	G	A	0.269281	0.0364043	1.3933e-13	38.5947
total hip	BMFF	Fractures	ebi-a-GCST90038703	484598	rs62178292	2	200666527	A	G	0.269509	0.0364168	1.35485e-13	39.1049
total hip	BMFF	Fractures	ebi-a-GCST90038703	484598	rs62507408	8	72389763	A	G	0.273771	0.0365937	7.35573e-14	70.8947
total hip	BMFF	Fractures	ebi-a-GCST90038703	484598	rs62508473	8	72418745	T	C	0.272586	0.0366316	9.97109e-14	72.6943
total hip	BMFF	Fractures	ebi-a-GCST90038703	484598	rs6415470	8	119955111	A	G	0.275858	0.0362	2.52933e-14	35.2593
total hip	BMFF	Fractures	ebi-a-GCST90038703	484598	rs6660548	1	22680079	G	A	0.268367	0.0363201	1.4803e-13	38.6222
total hip	BMFF	Fractures	ebi-a-GCST90038703	484598	rs6672768	1	210466384	C	A	0.26786	0.0362594	1.49817e-13	38.7922
total hip	BMFF	Fractures	ebi-a-GCST90038703	484598	rs6684479	1	22706534	T	C	0.269405	0.0366384	1.93697e-13	85.3175
total hip	BMFF	Fractures	ebi-a-GCST90038703	484598	rs6695479	1	66193884	G	C	0.278563	0.0358832	8.29238e-15	45.0083
total hip	BMFF	Fractures	ebi-a-GCST90038703	484598	rs6905582	6	152000454	A	G	0.266858	0.0362889	1.92769e-13	55.8702
total hip	BMFF	Fractures	ebi-a-GCST90038703	484598	rs6912538	6	151853291	A	C	0.271091	0.0365887	1.27116e-13	58.6579
total hip	BMFF	Fractures	ebi-a-GCST90038703	484598	rs6916386	6	151853773	C	G	0.261968	0.0350491	7.76069e-14	43.6775
total hip	BMFF	Fractures	ebi-a-GCST90038703	484598	rs7008930	8	72439542	G	C	0.26873	0.0364871	1.77049e-13	59.4313
total hip	BMFF	Fractures	ebi-a-GCST90038703	484598	rs7120444	11	86335764	T	C	0.271733	0.0365827	1.10327e-13	58.4115
total hip	BMFF	Fractures	ebi-a-GCST90038703	484598	rs7216991	17	45052253	A	G	0.270281	0.0364323	1.18261e-13	30.7826
total hip	BMFF	Fractures	ebi-a-GCST90038703	484598	rs72683129	1	66069781	G	A	0.276364	0.0364087	3.18407e-14	67.9053
total hip	BMFF	Fractures	ebi-a-GCST90038703	484598	rs73172267	13	43050421	C	T	0.272868	0.036545	8.2274e-14	52.9647
total hip	BMFF	Fractures	ebi-a-GCST90038703	484598	rs7365526	1	66205662	T	C	0.273289	0.0364929	6.94941e-14	42.4132
total hip	BMFF	Fractures	ebi-a-GCST90038703	484598	rs74671843	2	200576450	T	C	0.272457	0.0365188	8.60451e-14	42.2596
total hip	BMFF	Fractures	ebi-a-GCST90038703	484598	rs74733149	1	66075586	G	A	0.273692	0.0364565	6.03332e-14	40.7398
total hip	BMFF	Fractures	ebi-a-GCST90038703	484598	rs7534009	1	22728093	A	G	0.270504	0.036489	1.23203e-13	43.0111
total hip	BMFF	Fractures	ebi-a-GCST90038703	484598	rs7537281	1	22692078	T	A	0.270269	0.0368164	2.12023e-13	125.467
total hip	BMFF	Fractures	ebi-a-GCST90038703	484598	rs7543680	1	22731269	A	G	0.271824	0.0366436	1.18856e-13	74.9071
total hip	BMFF	Fractures	ebi-a-GCST90038703	484598	rs75488568	2	200523358	A	G	0.273933	0.03642	5.41462e-14	35.1073
total hip	BMFF	Fractures	ebi-a-GCST90038703	484598	rs76895963	12	4384844	G	T	0.27221	0.0364955	8.73723e-14	34.9539
total hip	BMFF	Fractures	ebi-a-GCST90038703	484598	rs7705526	5	1285974	A	C	0.271598	0.0365307	1.04748e-13	44.4612
total hip	BMFF	Fractures	ebi-a-GCST90038703	484598	rs7734992	5	1280128	C	T	0.273899	0.0364738	5.93682e-14	44.7512
total hip	BMFF	Fractures	ebi-a-GCST90038703	484598	rs7740042	6	151971720	A	T	0.266609	0.0362179	1.82189e-13	52.0743
total hip	BMFF	Fractures	ebi-a-GCST90038703	484598	rs77573867	1	22723418	T	A	0.274439	0.0363555	4.39462e-14	31.3522
total hip	BMFF	Fractures	ebi-a-GCST90038703	484598	rs7763324	6	151845578	C	T	0.27069	0.0365043	1.21358e-13	42.5465
total hip	BMFF	Fractures	ebi-a-GCST90038703	484598	rs7839059	8	119976542	A	C	0.276074	0.0361655	2.28239e-14	34.4408
total hip	BMFF	Fractures	ebi-a-GCST90038703	484598	rs78769814	2	200980428	C	T	0.267808	0.0361546	1.28888e-13	32.4063
total hip	BMFF	Fractures	ebi-a-GCST90038703	484598	rs7897379	10	65301725	C	T	0.272443	0.0365542	9.11517e-14	51.9057
total hip	BMFF	Fractures	ebi-a-GCST90038703	484598	rs79344245	13	43050454	C	T	0.274381	0.0364895	5.5005e-14	53.3307
total hip	BMFF	Fractures	ebi-a-GCST90038703	484598	rs7978874	12	28026023	T	G	0.275181	0.0363371	3.6473e-14	40.1444
total hip	BMFF	Fractures	ebi-a-GCST90038703	484598	rs7995775	13	42933413	A	G	0.273394	0.0365443	7.36629e-14	56.0916
total hip	BMFF	Fractures	ebi-a-GCST90038703	484598	rs79983567	6	151969800	C	A	0.266207	0.0358027	1.04258e-13	31.6025
total hip	BMFF	Fractures	ebi-a-GCST90038703	484598	rs8001611	13	42965694	T	C	0.270344	0.0368017	2.04296e-13	124.001
total hip	BMFF	Fractures	ebi-a-GCST90038703	484598	rs841968	9	4857662	T	C	0.280182	0.0354859	2.88931e-15	43.3161
total hip	BMFF	Fractures	ebi-a-GCST90038703	484598	rs849140	7	28183702	C	T	0.272486	0.0365176	8.53663e-14	41.8918
total hip	BMFF	Fractures	ebi-a-GCST90038703	484598	rs851974	6	151971687	A	G	0.267883	0.036319	1.6332e-13	46.882
total hip	BMFF	Fractures	ebi-a-GCST90038703	484598	rs851987	6	152007889	G	A	0.26755	0.036184	1.4231e-13	37.1932
total hip	BMFF	Fractures	ebi-a-GCST90038703	484598	rs851993	6	152006011	A	G	0.269146	0.0364858	1.62219e-13	56.747
total hip	BMFF	Fractures	ebi-a-GCST90038703	484598	rs9379084	6	7231843	A	G	0.273136	0.03645	6.70891e-14	31.1855
total hip	BMFF	Fractures	ebi-a-GCST90038703	484598	rs9383901	6	151788059	A	T	0.273751	0.0364411	5.81599e-14	34.4279
total hip	BMFF	Fractures	ebi-a-GCST90038703	484598	rs9397404	6	151734197	G	C	0.273708	0.0364129	5.61401e-14	30.0865
total hip	BMFF	Fractures	ebi-a-GCST90038703	484598	rs9436743	1	65901119	C	T	0.277583	0.036016	1.28599e-14	41.7234
total hip	BMFF	Fractures	ebi-a-GCST90038703	484598	rs9479061	6	151854403	C	A	0.270598	0.036458	1.15221e-13	32.3063
total hip	BMFF	Fractures	ebi-a-GCST90038703	484598	rs9479083	6	151932592	A	C	0.269565	0.0364355	1.37842e-13	40.4628
total hip	BMFF	Fractures	ebi-a-GCST90038703	484598	rs9533089	13	42951012	A	T	0.276399	0.0363436	2.8451e-14	58.0188
total hip	BMFF	Fractures	ebi-a-GCST90038703	484598	All	NA	NA	NA	NA	0.271855	0.0362119	6.03386e-14	NA
Diaphysis BMFF-Fractures
diaphysis	BMFF	Fractures	ebi-a-GCST90038703	484598	rs10281460	7	96115099	G	A	0.147109	0.0409858	0.000331623	33.5682
diaphysis	BMFF	Fractures	ebi-a-GCST90038703	484598	rs11049256	12	28137473	A	G	0.147912	0.0409734	0.000306242	40.0277
diaphysis	BMFF	Fractures	ebi-a-GCST90038703	484598	rs11128603	3	12385828	G	A	0.145465	0.0413469	0.000434542	119.866
diaphysis	BMFF	Fractures	ebi-a-GCST90038703	484598	rs113468474	13	43391068	A	G	0.143978	0.0410422	0.000451391	58.6723
diaphysis	BMFF	Fractures	ebi-a-GCST90038703	484598	rs1152001	3	12471862	A	G	0.14949	0.0410462	0.000270528	70.3257
diaphysis	BMFF	Fractures	ebi-a-GCST90038703	484598	rs11715261	3	12317232	C	G	0.14292	0.0410298	0.000495224	67.6134
diaphysis	BMFF	Fractures	ebi-a-GCST90038703	484598	rs11719186	3	12352605	A	T	0.144428	0.0409624	0.000422077	36.5384
diaphysis	BMFF	Fractures	ebi-a-GCST90038703	484598	rs11784196	8	119818018	G	A	0.149979	0.0408076	0.000237597	42.1083
diaphysis	BMFF	Fractures	ebi-a-GCST90038703	484598	rs11923081	3	132439403	C	A	0.149005	0.0408487	0.00026458	34.3366
diaphysis	BMFF	Fractures	ebi-a-GCST90038703	484598	rs11997782	8	119926553	C	A	0.149509	0.0408241	0.000249978	37.3487
diaphysis	BMFF	Fractures	ebi-a-GCST90038703	484598	rs12206813	6	151875373	A	G	0.134291	0.0393574	0.000644645	55.5495
diaphysis	BMFF	Fractures	ebi-a-GCST90038703	484598	rs12539842	7	120921328	G	A	0.145455	0.0410242	0.000391742	42.2521
diaphysis	BMFF	Fractures	ebi-a-GCST90038703	484598	rs12636458	3	12589685	T	C	0.146766	0.0409895	0.000342848	31.7674
diaphysis	BMFF	Fractures	ebi-a-GCST90038703	484598	rs12675599	8	119811295	T	C	0.146851	0.040997	0.000340968	33.7766
diaphysis	BMFF	Fractures	ebi-a-GCST90038703	484598	rs13260983	8	120186990	G	C	0.146088	0.0410226	0.000369212	37.0758
diaphysis	BMFF	Fractures	ebi-a-GCST90038703	484598	rs1354034	3	56849749	C	T	0.151426	0.0403954	0.000177832	30.6011
diaphysis	BMFF	Fractures	ebi-a-GCST90038703	484598	rs138818878	13	43148546	G	C	0.14659	0.0412192	0.000376053	91.0651
diaphysis	BMFF	Fractures	ebi-a-GCST90038703	484598	rs143888770	3	12316352	T	C	0.143156	0.0408195	0.000453088	33.4731
diaphysis	BMFF	Fractures	ebi-a-GCST90038703	484598	rs1485287	8	119950697	T	C	0.155625	0.0405977	0.000126408	90.7062
diaphysis	BMFF	Fractures	ebi-a-GCST90038703	484598	rs1485300	8	120082253	C	G	0.150064	0.0408025	0.000235249	43.1007
diaphysis	BMFF	Fractures	ebi-a-GCST90038703	484598	rs1515682	18	60191963	G	C	0.149058	0.0407917	0.00025807	30.4521
diaphysis	BMFF	Fractures	ebi-a-GCST90038703	484598	rs17070072	18	60205542	G	T	0.146244	0.0410057	0.000361882	33.9105
diaphysis	BMFF	Fractures	ebi-a-GCST90038703	484598	rs17356657	7	120853581	T	C	0.147078	0.040993	0.00033339	35.6647
diaphysis	BMFF	Fractures	ebi-a-GCST90038703	484598	rs17509082	7	120927706	A	C	0.147664	0.0412387	0.000342653	96.8915
diaphysis	BMFF	Fractures	ebi-a-GCST90038703	484598	rs17537539	13	43384048	T	G	0.143162	0.0408744	0.000460922	40.7125
diaphysis	BMFF	Fractures	ebi-a-GCST90038703	484598	rs1825512	8	119999531	G	A	0.146117	0.0410233	0.000368323	38.3213
diaphysis	BMFF	Fractures	ebi-a-GCST90038703	484598	rs183181489	3	12329279	C	T	0.150789	0.0407807	0.000217672	50.3645
diaphysis	BMFF	Fractures	ebi-a-GCST90038703	484598	rs1871859	6	151898506	T	C	0.145895	0.0410128	0.000374679	33.8872
diaphysis	BMFF	Fractures	ebi-a-GCST90038703	484598	rs1932101	6	130459410	C	G	0.148314	0.0409088	0.000288417	33.4288
diaphysis	BMFF	Fractures	ebi-a-GCST90038703	484598	rs2035977	8	119882287	G	C	0.147299	0.0411425	0.000343314	70.0394
diaphysis	BMFF	Fractures	ebi-a-GCST90038703	484598	rs238270	13	42932925	A	G	0.145313	0.0410492	0.000400188	47.1187
diaphysis	BMFF	Fractures	ebi-a-GCST90038703	484598	rs2707520	7	120951144	A	C	0.146934	0.041052	0.000344629	48.2939
diaphysis	BMFF	Fractures	ebi-a-GCST90038703	484598	rs2908004	7	120969769	A	G	0.147852	0.0413782	0.00035266	131.353
diaphysis	BMFF	Fractures	ebi-a-GCST90038703	484598	rs2908007	7	120962164	G	A	0.142535	0.0410478	0.000515813	74.1594
diaphysis	BMFF	Fractures	ebi-a-GCST90038703	484598	rs2952565	7	121017812	C	T	0.144782	0.0409474	0.000406532	30.6878
diaphysis	BMFF	Fractures	ebi-a-GCST90038703	484598	rs2957150	18	60080311	G	A	0.143572	0.0410393	0.000468058	60.9749
diaphysis	BMFF	Fractures	ebi-a-GCST90038703	484598	rs3017360	18	60058547	G	A	0.144084	0.0410868	0.000453498	65.464
diaphysis	BMFF	Fractures	ebi-a-GCST90038703	484598	rs3134036	8	119821860	G	A	0.148548	0.0409777	0.00028886	47.6605
diaphysis	BMFF	Fractures	ebi-a-GCST90038703	484598	rs3134057	8	119953468	G	A	0.153042	0.040855	0.0001797	85.803
diaphysis	BMFF	Fractures	ebi-a-GCST90038703	484598	rs3134076	8	119832617	G	A	0.148422	0.0409672	0.000291265	42.846
diaphysis	BMFF	Fractures	ebi-a-GCST90038703	484598	rs34136735	13	43087742	T	C	0.140415	0.0408387	0.000585425	64.2385
diaphysis	BMFF	Fractures	ebi-a-GCST90038703	484598	rs34723116	13	42960625	C	T	0.143451	0.0410231	0.000470819	58.5173
diaphysis	BMFF	Fractures	ebi-a-GCST90038703	484598	rs35082199	6	151863016	C	T	0.137311	0.0400778	0.0006123	51.9505
diaphysis	BMFF	Fractures	ebi-a-GCST90038703	484598	rs35617243	8	119888121	C	T	0.153415	0.0402533	0.000138277	43.6819
diaphysis	BMFF	Fractures	ebi-a-GCST90038703	484598	rs373522	21	36895610	T	C	0.144801	0.0409619	0.000407765	32.4274
diaphysis	BMFF	Fractures	ebi-a-GCST90038703	484598	rs3801382	7	120998277	G	T	0.14201	0.0415395	0.00062927	179.791
diaphysis	BMFF	Fractures	ebi-a-GCST90038703	484598	rs3856806	3	12475557	T	C	0.148038	0.0410342	0.000308966	52.9247
diaphysis	BMFF	Fractures	ebi-a-GCST90038703	484598	rs4132568	7	96134981	C	A	0.151529	0.0405514	0.000186446	39.8996
diaphysis	BMFF	Fractures	ebi-a-GCST90038703	484598	rs4242592	8	119968975	G	T	0.154131	0.0410867	0.000175885	133.532
diaphysis	BMFF	Fractures	ebi-a-GCST90038703	484598	rs4335155	8	120013469	C	A	0.154718	0.0407371	0.000145887	94.3254
diaphysis	BMFF	Fractures	ebi-a-GCST90038703	484598	rs4380972	8	120050081	C	T	0.14631	0.041006	0.000359687	34.5009
diaphysis	BMFF	Fractures	ebi-a-GCST90038703	484598	rs4448201	7	96154912	C	G	0.146884	0.0411832	0.000361648	79.3623
diaphysis	BMFF	Fractures	ebi-a-GCST90038703	484598	rs4757390	11	16298532	T	A	0.143864	0.0409508	0.000442912	41.1864
diaphysis	BMFF	Fractures	ebi-a-GCST90038703	484598	rs4870045	6	151908047	A	G	0.133552	0.0400837	0.000862761	90.6582
diaphysis	BMFF	Fractures	ebi-a-GCST90038703	484598	rs5000109	7	121217660	T	G	0.150122	0.0406554	0.000222023	30.4203
diaphysis	BMFF	Fractures	ebi-a-GCST90038703	484598	rs56232778	8	120062448	C	A	0.150397	0.0407935	0.000227103	47.6499
diaphysis	BMFF	Fractures	ebi-a-GCST90038703	484598	rs59101559	3	12274676	C	T	0.144965	0.0410087	0.000407803	38.4703
diaphysis	BMFF	Fractures	ebi-a-GCST90038703	484598	rs6078002	20	10979010	A	C	0.14998	0.0407999	0.000236938	41.9595
diaphysis	BMFF	Fractures	ebi-a-GCST90038703	484598	rs61309203	1	21118489	T	A	0.150352	0.0406043	0.000213189	30.0978
diaphysis	BMFF	Fractures	ebi-a-GCST90038703	484598	rs62018159	15	40397421	A	G	0.144993	0.0410105	0.000406983	42.3492
diaphysis	BMFF	Fractures	ebi-a-GCST90038703	484598	rs62098355	18	60026822	A	G	0.142706	0.0408904	0.000483092	47.9759
diaphysis	BMFF	Fractures	ebi-a-GCST90038703	484598	rs624574	18	60107608	C	T	0.145434	0.0409716	0.000385787	29.9578
diaphysis	BMFF	Fractures	ebi-a-GCST90038703	484598	rs665632	13	43106514	C	T	0.148743	0.0413468	0.000321338	126.282
diaphysis	BMFF	Fractures	ebi-a-GCST90038703	484598	rs6805092	3	12221424	T	C	0.14508	0.0410378	0.000407338	47.0139
diaphysis	BMFF	Fractures	ebi-a-GCST90038703	484598	rs6912538	6	151853291	A	C	0.144319	0.0409254	0.000421241	29.9333
diaphysis	BMFF	Fractures	ebi-a-GCST90038703	484598	rs6985025	8	119906671	T	A	0.148421	0.040944	0.000288983	39.5098
diaphysis	BMFF	Fractures	ebi-a-GCST90038703	484598	rs71429413	13	42933244	A	G	0.142711	0.0408513	0.000476851	40.6689
diaphysis	BMFF	Fractures	ebi-a-GCST90038703	484598	rs7231672	18	60059026	C	T	0.143569	0.0408554	0.000441287	31.6381
diaphysis	BMFF	Fractures	ebi-a-GCST90038703	484598	rs72682406	8	120030933	C	T	0.147858	0.0409952	0.000310083	42.6566
diaphysis	BMFF	Fractures	ebi-a-GCST90038703	484598	rs73174448	13	43170856	A	G	0.140389	0.0403304	0.000499619	34.5892
diaphysis	BMFF	Fractures	ebi-a-GCST90038703	484598	rs7318403	13	111094302	G	T	0.144472	0.04097	0.000421426	37.7428
diaphysis	BMFF	Fractures	ebi-a-GCST90038703	484598	rs76984895	8	119997745	T	A	0.150665	0.0408985	0.000229722	59.527
diaphysis	BMFF	Fractures	ebi-a-GCST90038703	484598	rs7740522	6	151876252	T	C	0.135494	0.0402355	0.00075844	79.5946
diaphysis	BMFF	Fractures	ebi-a-GCST90038703	484598	rs77761150	3	132445904	A	C	0.151108	0.0404757	0.000188984	31.8394
diaphysis	BMFF	Fractures	ebi-a-GCST90038703	484598	rs78322597	13	42852039	C	T	0.14493	0.0409683	0.000403771	33.0629
diaphysis	BMFF	Fractures	ebi-a-GCST90038703	484598	rs7839059	8	119976542	A	C	0.1541	0.0410269	0.000172598	122.049
diaphysis	BMFF	Fractures	ebi-a-GCST90038703	484598	rs79836318	7	96212308	T	A	0.142707	0.0407766	0.000465739	34.1295
diaphysis	BMFF	Fractures	ebi-a-GCST90038703	484598	rs798902	7	120920258	A	G	0.151846	0.0404187	0.000172089	36.3437
diaphysis	BMFF	Fractures	ebi-a-GCST90038703	484598	rs7992086	13	111114920	G	A	0.143089	0.0408769	0.000464402	40.1035
diaphysis	BMFF	Fractures	ebi-a-GCST90038703	484598	rs8001611	13	42965694	T	C	0.142802	0.0408979	0.00048003	47.1846
diaphysis	BMFF	Fractures	ebi-a-GCST90038703	484598	rs80074088	8	119805578	G	T	0.150913	0.0408389	0.000219607	57.7937
diaphysis	BMFF	Fractures	ebi-a-GCST90038703	484598	rs80305379	6	151881028	G	A	0.135385	0.0387638	0.000478432	36.102
diaphysis	BMFF	Fractures	ebi-a-GCST90038703	484598	rs8094884	18	60028128	A	G	0.143671	0.0408833	0.000441125	34.1855
diaphysis	BMFF	Fractures	ebi-a-GCST90038703	484598	rs851970	6	151979157	T	C	0.142194	0.0406231	0.000464696	29.8244
diaphysis	BMFF	Fractures	ebi-a-GCST90038703	484598	rs884205	18	60054857	C	A	0.145109	0.0411658	0.000423509	77.7185
diaphysis	BMFF	Fractures	ebi-a-GCST90038703	484598	rs895095	3	12437674	T	A	0.144959	0.0410541	0.000414093	51.6268
diaphysis	BMFF	Fractures	ebi-a-GCST90038703	484598	rs931273	13	43178583	T	C	0.147078	0.0409792	0.000331832	31.4547
diaphysis	BMFF	Fractures	ebi-a-GCST90038703	484598	rs9315946	13	43304923	C	T	0.141892	0.0405861	0.00047217	30.2394
diaphysis	BMFF	Fractures	ebi-a-GCST90038703	484598	rs9371528	6	151832668	A	G	0.14619	0.0409969	0.000362627	30.6552
diaphysis	BMFF	Fractures	ebi-a-GCST90038703	484598	rs9521760	13	111091231	G	A	0.143459	0.0409003	0.000452275	38.9931
diaphysis	BMFF	Fractures	ebi-a-GCST90038703	484598	rs9525643	13	43159516	C	T	0.147807	0.0412733	0.000342043	106.119
diaphysis	BMFF	Fractures	ebi-a-GCST90038703	484598	rs9533141	13	43109557	A	C	0.147609	0.0409938	0.000317288	38.5095
diaphysis	BMFF	Fractures	ebi-a-GCST90038703	484598	rs9533171	13	43185106	T	G	0.146638	0.0411793	0.000369489	74.8933
diaphysis	BMFF	Fractures	ebi-a-GCST90038703	484598	rs9533172	13	43185132	C	G	0.149206	0.0410771	0.000280857	71.5018
diaphysis	BMFF	Fractures	ebi-a-GCST90038703	484598	rs9567018	13	43256315	T	C	0.142219	0.0406641	0.000469805	31.7104
diaphysis	BMFF	Fractures	ebi-a-GCST90038703	484598	rs9646629	18	60051199	G	C	0.143915	0.040892	0.000432543	31.7117
diaphysis	BMFF	Fractures	ebi-a-GCST90038703	484598	rs990557	21	36914708	T	G	0.145447	0.0410111	0.000390358	37.474
diaphysis	BMFF	Fractures	ebi-a-GCST90038703	484598	All	NA	NA	NA	NA	0.146164	0.0406562	0.000324233	NA
Spine BMFF-Fractures
spine	BMFF	Fractures	ebi-a-GCST90038703	484598	rs10402508	19	45733782	C	G	0.0690357	0.032827	0.0354645	36.1509
spine	BMFF	Fractures	ebi-a-GCST90038703	484598	rs1041608	9	137116205	T	C	0.0694525	0.0328918	0.0347256	57.6
spine	BMFF	Fractures	ebi-a-GCST90038703	484598	rs10744774	12	112090022	A	C	0.0745417	0.032848	0.0232508	43.3988
spine	BMFF	Fractures	ebi-a-GCST90038703	484598	rs10780781	9	89308609	A	C	0.0731985	0.032815	0.0257046	31.9977
spine	BMFF	Fractures	ebi-a-GCST90038703	484598	rs111973309	3	12561138	A	G	0.0725399	0.0328403	0.027184	41.7348
spine	BMFF	Fractures	ebi-a-GCST90038703	484598	rs11667829	19	45739675	A	G	0.0750936	0.0328109	0.0220978	31.4255
spine	BMFF	Fractures	ebi-a-GCST90038703	484598	rs11708733	3	128039895	A	G	0.0697505	0.0328106	0.0335155	31.528
spine	BMFF	Fractures	ebi-a-GCST90038703	484598	rs11710908	3	12584005	A	G	0.0708275	0.0328178	0.0309117	33.2422
spine	BMFF	Fractures	ebi-a-GCST90038703	484598	rs11775560	8	61660163	G	A	0.0768169	0.0329086	0.0195825	60.386
spine	BMFF	Fractures	ebi-a-GCST90038703	484598	rs12081192	1	155738044	G	A	0.0684834	0.0328515	0.0371026	43.585
spine	BMFF	Fractures	ebi-a-GCST90038703	484598	rs12153236	5	36485563	A	C	0.0736392	0.0328612	0.0250313	48.5935
spine	BMFF	Fractures	ebi-a-GCST90038703	484598	rs12195446	6	121893258	T	C	0.0708482	0.0328092	0.0308189	31.1173
spine	BMFF	Fractures	ebi-a-GCST90038703	484598	rs12309	17	38175462	T	C	0.0714789	0.0328177	0.0294017	33.0516
spine	BMFF	Fractures	ebi-a-GCST90038703	484598	rs12636458	3	12589685	T	C	0.0713401	0.0328669	0.0299634	48.4185
spine	BMFF	Fractures	ebi-a-GCST90038703	484598	rs1265565	12	111715197	T	C	0.0735609	0.0328617	0.0251887	48.5392
spine	BMFF	Fractures	ebi-a-GCST90038703	484598	rs1271044	15	83512253	A	G	0.0707485	0.0328122	0.0310707	31.8757
spine	BMFF	Fractures	ebi-a-GCST90038703	484598	rs12714874	3	12719928	T	C	0.06658	0.0328404	0.0426234	40.0198
spine	BMFF	Fractures	ebi-a-GCST90038703	484598	rs13076933	3	12327431	G	T	0.072179	0.0328124	0.0278249	31.7146
spine	BMFF	Fractures	ebi-a-GCST90038703	484598	rs13078017	3	12297989	C	T	0.0725415	0.0328629	0.0272862	47.3407
spine	BMFF	Fractures	ebi-a-GCST90038703	484598	rs145096717	13	28761592	A	G	0.0705568	0.0328058	0.0314964	30.1096
spine	BMFF	Fractures	ebi-a-GCST90038703	484598	rs146441529	1	65916114	C	A	0.0701055	0.0328243	0.0326971	34.8194
spine	BMFF	Fractures	ebi-a-GCST90038703	484598	rs147070788	3	12489857	A	G	0.0663108	0.0328144	0.0433021	32.0915
spine	BMFF	Fractures	ebi-a-GCST90038703	484598	rs157512	5	55809127	C	T	0.0711229	0.0328501	0.0303818	42.8689
spine	BMFF	Fractures	ebi-a-GCST90038703	484598	rs1584063	3	12266855	A	G	0.0751649	0.0328877	0.0222834	54.9576
spine	BMFF	Fractures	ebi-a-GCST90038703	484598	rs16886293	6	168313366	A	G	0.0704801	0.0328241	0.0317769	35.0183
spine	BMFF	Fractures	ebi-a-GCST90038703	484598	rs17145750	7	73026378	T	C	0.0680041	0.0328142	0.0382285	31.9944
spine	BMFF	Fractures	ebi-a-GCST90038703	484598	rs17448335	1	66195595	G	A	0.0679399	0.0328258	0.0384796	35.5745
spine	BMFF	Fractures	ebi-a-GCST90038703	484598	rs182569	3	12259813	G	A	0.0730287	0.0328368	0.026149	39.2741
spine	BMFF	Fractures	ebi-a-GCST90038703	484598	rs1962515	3	12611269	C	T	0.064048	0.0330934	0.0529448	119.37
spine	BMFF	Fractures	ebi-a-GCST90038703	484598	rs2015545	6	168376866	C	T	0.0701591	0.0328923	0.0329255	56.233
spine	BMFF	Fractures	ebi-a-GCST90038703	484598	rs2145943	20	38563245	G	A	0.0725051	0.0328355	0.0272354	38.5252
spine	BMFF	Fractures	ebi-a-GCST90038703	484598	rs2249407	3	12494794	A	C	0.0654162	0.0328419	0.0463871	41.1816
spine	BMFF	Fractures	ebi-a-GCST90038703	484598	rs2305482	17	38140927	C	A	0.0732842	0.0328263	0.0255831	35.5846
spine	BMFF	Fractures	ebi-a-GCST90038703	484598	rs2332462	14	25459482	C	T	0.0723286	0.0328591	0.0277236	45.7985
spine	BMFF	Fractures	ebi-a-GCST90038703	484598	rs2348194	3	12575590	T	A	0.0684494	0.0328603	0.0372473	46.244
spine	BMFF	Fractures	ebi-a-GCST90038703	484598	rs2378715	9	89331137	G	A	0.0731722	0.0328515	0.0259232	43.6791
spine	BMFF	Fractures	ebi-a-GCST90038703	484598	rs245143	5	55808149	G	A	0.0703465	0.0328243	0.0321031	34.4989
spine	BMFF	Fractures	ebi-a-GCST90038703	484598	rs2516605	6	168376908	C	T	0.0718294	0.032856	0.0288019	44.4493
spine	BMFF	Fractures	ebi-a-GCST90038703	484598	rs2562541	5	36540381	G	A	0.0713774	0.0328152	0.02962	32.1966
spine	BMFF	Fractures	ebi-a-GCST90038703	484598	rs2648312	3	12547147	G	A	0.0669484	0.0331287	0.0432944	131.558
spine	BMFF	Fractures	ebi-a-GCST90038703	484598	rs2737265	8	116667634	G	A	0.0715096	0.0328125	0.0293062	31.7558
spine	BMFF	Fractures	ebi-a-GCST90038703	484598	rs2811388	3	128018447	G	A	0.0707049	0.0328449	0.0313429	39.7641
spine	BMFF	Fractures	ebi-a-GCST90038703	484598	rs2811477	3	127898783	T	C	0.0692299	0.0328409	0.0350274	40.5717
spine	BMFF	Fractures	ebi-a-GCST90038703	484598	rs28496749	17	38133545	T	C	0.0685433	0.032855	0.036957	44.9776
spine	BMFF	Fractures	ebi-a-GCST90038703	484598	rs28557115	6	121793599	A	T	0.0730741	0.0328161	0.0259621	32.6249
spine	BMFF	Fractures	ebi-a-GCST90038703	484598	rs28595399	3	12500065	C	T	0.0667062	0.0329111	0.0426767	62.2423
spine	BMFF	Fractures	ebi-a-GCST90038703	484598	rs2921193	3	12441507	A	G	0.0711481	0.0328186	0.0301645	33.0631
spine	BMFF	Fractures	ebi-a-GCST90038703	484598	rs2959273	3	12442731	G	A	0.0698104	0.0328331	0.0334847	37.548
spine	BMFF	Fractures	ebi-a-GCST90038703	484598	rs2960421	3	12322628	G	A	0.0741055	0.0328664	0.024149	48.5514
spine	BMFF	Fractures	ebi-a-GCST90038703	484598	rs310756	3	12277612	T	C	0.0733923	0.0328397	0.0254262	39.6553
spine	BMFF	Fractures	ebi-a-GCST90038703	484598	rs34200279	1	66013531	A	G	0.0698774	0.0328171	0.0332294	32.7357
spine	BMFF	Fractures	ebi-a-GCST90038703	484598	rs34297425	6	168376929	G	A	0.0713997	0.0328919	0.0299509	56.0126
spine	BMFF	Fractures	ebi-a-GCST90038703	484598	rs344812	19	45791838	C	A	0.0721259	0.0328422	0.0280822	40.4687
spine	BMFF	Fractures	ebi-a-GCST90038703	484598	rs34639530	19	1186929	T	G	0.0709537	0.032825	0.0306509	34.7511
spine	BMFF	Fractures	ebi-a-GCST90038703	484598	rs35500465	19	1158884	A	G	0.070712	0.0328158	0.0311765	32.1697
spine	BMFF	Fractures	ebi-a-GCST90038703	484598	rs35914442	8	61636887	G	A	0.0733428	0.032829	0.0254773	34.8129
spine	BMFF	Fractures	ebi-a-GCST90038703	484598	rs3729931	3	12626516	A	G	0.0654684	0.0330372	0.0475173	102.16
spine	BMFF	Fractures	ebi-a-GCST90038703	484598	rs3809272	12	111800258	A	G	0.0732319	0.0328205	0.0256622	33.6062
spine	BMFF	Fractures	ebi-a-GCST90038703	484598	rs3907022	17	38134889	C	T	0.068128	0.0328691	0.0381996	49.2184
spine	BMFF	Fractures	ebi-a-GCST90038703	484598	rs4256108	3	12503639	A	G	0.0700395	0.0329544	0.0335577	76.3204
spine	BMFF	Fractures	ebi-a-GCST90038703	484598	rs4449583	5	1284135	T	C	0.0714113	0.0328127	0.0295305	31.4049
spine	BMFF	Fractures	ebi-a-GCST90038703	484598	rs4484459	5	36492502	T	A	0.0789772	0.0329447	0.0165179	73.3632
spine	BMFF	Fractures	ebi-a-GCST90038703	484598	rs4498025	3	12481375	T	C	0.0673013	0.0328414	0.0404341	41.2232
spine	BMFF	Fractures	ebi-a-GCST90038703	484598	rs4518111	3	12377344	C	A	0.0774775	0.0329165	0.0185848	63.9234
spine	BMFF	Fractures	ebi-a-GCST90038703	484598	rs455660	5	55816888	C	T	0.0757999	0.0328284	0.0209453	36.0918
spine	BMFF	Fractures	ebi-a-GCST90038703	484598	rs4641648	14	54643363	A	G	0.0721384	0.0328109	0.0279055	30.4726
spine	BMFF	Fractures	ebi-a-GCST90038703	484598	rs4708612	6	168342453	A	G	0.0712853	0.033017	0.0308465	95.1411
spine	BMFF	Fractures	ebi-a-GCST90038703	484598	rs4763832	12	12622136	G	A	0.0684298	0.03281	0.0370114	30.7816
spine	BMFF	Fractures	ebi-a-GCST90038703	484598	rs4766897	12	112179471	C	T	0.0762295	0.0328983	0.0204968	60.3694
spine	BMFF	Fractures	ebi-a-GCST90038703	484598	rs4807624	19	1167158	G	A	0.0668484	0.032874	0.0420044	51.0118
spine	BMFF	Fractures	ebi-a-GCST90038703	484598	rs4807632	19	1171020	G	A	0.0728701	0.0328164	0.0263824	32.1443
spine	BMFF	Fractures	ebi-a-GCST90038703	484598	rs4959678	6	2503173	A	C	0.0739906	0.032835	0.0242335	38.4577
spine	BMFF	Fractures	ebi-a-GCST90038703	484598	rs5005248	1	162160153	A	T	0.0726409	0.0328116	0.026837	30.9497
spine	BMFF	Fractures	ebi-a-GCST90038703	484598	rs524327	6	168199504	T	C	0.0735363	0.0328448	0.0251624	41.6983
spine	BMFF	Fractures	ebi-a-GCST90038703	484598	rs55837381	20	38556466	A	G	0.0724247	0.0328289	0.027375	36.9168
spine	BMFF	Fractures	ebi-a-GCST90038703	484598	rs56207616	19	1149105	C	A	0.0718387	0.0328315	0.0286621	37.6084
spine	BMFF	Fractures	ebi-a-GCST90038703	484598	rs58691354	3	12497594	T	C	0.0638364	0.0328862	0.0522425	53.1547
spine	BMFF	Fractures	ebi-a-GCST90038703	484598	rs60662154	3	12631442	G	A	0.0683898	0.0330027	0.0382422	91.2574
spine	BMFF	Fractures	ebi-a-GCST90038703	484598	rs60671871	9	137112898	G	A	0.0713249	0.0328459	0.0298933	41.5469
spine	BMFF	Fractures	ebi-a-GCST90038703	484598	rs60906625	12	26430452	A	G	0.0723895	0.0328328	0.0274689	38.2704
spine	BMFF	Fractures	ebi-a-GCST90038703	484598	rs6129460	20	38634831	T	C	0.0719515	0.0328303	0.0284072	36.3596
spine	BMFF	Fractures	ebi-a-GCST90038703	484598	rs61755579	14	50655307	T	C	0.0754226	0.0328123	0.0215273	32.413
spine	BMFF	Fractures	ebi-a-GCST90038703	484598	rs61979909	14	25575618	A	G	0.0730228	0.0328119	0.0260479	30.345
spine	BMFF	Fractures	ebi-a-GCST90038703	484598	rs626844	6	168324377	C	T	0.0724085	0.0328656	0.0275831	48.5378
spine	BMFF	Fractures	ebi-a-GCST90038703	484598	rs6487672	12	28423346	T	G	0.0729735	0.0328186	0.0261793	32.7578
spine	BMFF	Fractures	ebi-a-GCST90038703	484598	rs6510596	19	1099506	T	G	0.0680912	0.0328081	0.0379461	29.8837
spine	BMFF	Fractures	ebi-a-GCST90038703	484598	rs6667615	1	66162630	G	A	0.0678367	0.0329233	0.0393557	66.2171
spine	BMFF	Fractures	ebi-a-GCST90038703	484598	rs6763925	3	12515602	C	T	0.0667459	0.0330319	0.0433164	100.1
spine	BMFF	Fractures	ebi-a-GCST90038703	484598	rs6929637	6	168351078	G	C	0.0726029	0.0329019	0.0273389	54.88
spine	BMFF	Fractures	ebi-a-GCST90038703	484598	rs709159	3	12481203	A	C	0.0687347	0.032841	0.0363536	39.9221
spine	BMFF	Fractures	ebi-a-GCST90038703	484598	rs709166	3	12511652	A	G	0.0684547	0.0329228	0.0375942	67.1834
spine	BMFF	Fractures	ebi-a-GCST90038703	484598	rs713178	3	12615984	C	T	0.0684657	0.0328196	0.0369676	33.959
spine	BMFF	Fractures	ebi-a-GCST90038703	484598	rs7137828	12	111932800	T	C	0.0791774	0.0329997	0.0164247	93.0422
spine	BMFF	Fractures	ebi-a-GCST90038703	484598	rs72915617	18	46368276	G	C	0.0754172	0.0328289	0.0216028	35.6072
spine	BMFF	Fractures	ebi-a-GCST90038703	484598	rs72915668	18	46390047	G	T	0.0731012	0.0328774	0.0261858	48.9541
spine	BMFF	Fractures	ebi-a-GCST90038703	484598	rs72966926	18	57328396	A	G	0.0721508	0.0328066	0.0278584	29.9978
spine	BMFF	Fractures	ebi-a-GCST90038703	484598	rs73029206	3	12494894	G	A	0.0650023	0.0328433	0.0477977	42.088
spine	BMFF	Fractures	ebi-a-GCST90038703	484598	rs73036519	19	45748362	C	G	0.0720325	0.0329597	0.0288542	78.0161
spine	BMFF	Fractures	ebi-a-GCST90038703	484598	rs7521269	1	162142763	A	G	0.0744102	0.0328403	0.0234625	37.941
spine	BMFF	Fractures	ebi-a-GCST90038703	484598	rs7521292	1	155941685	T	A	0.0678118	0.032812	0.0387648	30.7354
spine	BMFF	Fractures	ebi-a-GCST90038703	484598	rs752508	19	1168753	A	G	0.0700026	0.0328958	0.0333363	57.4915
spine	BMFF	Fractures	ebi-a-GCST90038703	484598	rs7590479	2	101759938	T	C	0.0712936	0.0328123	0.0297978	30.9691
spine	BMFF	Fractures	ebi-a-GCST90038703	484598	rs76428106	13	28604007	C	T	0.06952	0.0328587	0.0343681	46.0902
spine	BMFF	Fractures	ebi-a-GCST90038703	484598	rs76543658	6	168377219	G	T	0.0695696	0.0328169	0.034012	32.3494
spine	BMFF	Fractures	ebi-a-GCST90038703	484598	rs78804134	12	28266382	G	A	0.073619	0.0328495	0.0250194	42.5903
spine	BMFF	Fractures	ebi-a-GCST90038703	484598	rs79260952	3	12508161	A	G	0.0660169	0.0329158	0.0448959	64.6576
spine	BMFF	Fractures	ebi-a-GCST90038703	484598	rs7969023	12	26803949	C	T	0.072915	0.032849	0.026439	42.8709
spine	BMFF	Fractures	ebi-a-GCST90038703	484598	rs7975017	12	26428793	C	T	0.0694043	0.0328229	0.0344722	34.2915
spine	BMFF	Fractures	ebi-a-GCST90038703	484598	rs892225	19	1152656	G	A	0.0723748	0.0328188	0.0274338	33.1091
spine	BMFF	Fractures	ebi-a-GCST90038703	484598	rs9303283	17	38192633	T	C	0.0726257	0.0328157	0.026888	32.2021
spine	BMFF	Fractures	ebi-a-GCST90038703	484598	rs9355147	6	168376892	G	A	0.0703435	0.0328381	0.0321827	39.2535
spine	BMFF	Fractures	ebi-a-GCST90038703	484598	rs9503213	6	2501628	T	C	0.0710037	0.0328085	0.0304501	30.4799
spine	BMFF	Fractures	ebi-a-GCST90038703	484598	rs9659701	1	66043564	A	G	0.0699884	0.0328132	0.0329298	31.2731
spine	BMFF	Fractures	ebi-a-GCST90038703	484598	rs9809905	3	12500651	G	T	0.0702811	0.0328127	0.0322027	31.5513
spine	BMFF	Fractures	ebi-a-GCST90038703	484598	rs9855183	3	12618262	T	C	0.0704515	0.032836	0.0319083	37.4919
spine	BMFF	Fractures	ebi-a-GCST90038703	484598	rs9985266	3	12803162	C	T	0.0715719	0.0328271	0.0292377	35.5382
spine	BMFF	Fractures	ebi-a-GCST90038703	484598	All	NA	NA	NA	NA	0.0710766	0.032714	0.0298057	NA
