# Supplementary material for: Clinical implications of bone marrow adiposity identified by phenome-wide association and Mendelian randomization in the UK Biobank
Source: Nat Commun. 2025 Sep 23;16:8332. doi: 10.1038/s41467-025-63395-1 (PMC12457654; doi:10.1038/s41467-025-63395-1)
Supplement: Supplementary file 32 — Supplementary Data 30 [file 41467_2025_63395_MOESM32_ESM.xlsx]

## Sheet: Supplementary Data 30
Supplementary Data 30. Associations of genetically predicted BMFF levels with Type 2 diabetes in Mendelian randomisation (r2<0.6)
BMFF-T2D MR					Heterogeneity			Pleiotropy
Method	Beta ± SE	OR (95% CIs)	P-value	FDR-Q	Q	Q_df	Q_pval	Egger intercept	SE	pval
Femoral head
r2<0.6
MR Horse	-0.012 ± 0.032	0.988 (0.929-1.051)	0.702	0.901895	-	-	-	-	-	-
IVW	-0.009 ± 0.030	0.991 (0.933-1.052)	0.763	0.9156	86.6868	46	0.000267775	-	-	-
MR Egger	-0.042 ± 0.113	0.959 (0.768-1.198)	0.714	0.901895	86.5154	45	0.000196547	0.00171045	0.00572866	0.766637
Weighted median	-0.004 ± 0.037	0.996 (0.927-1.070)	0.908	0.92	-	-	-	-	-	-
Simple mode	0.112 ± 0.110	1.119 (0.901-1.389)	0.314	0.471	-	-	-	-	-	-
Weighted mode	0.048 ± 0.103	1.049 (0.857-1.284)	0.645	0.901895	-	-	-	-	-	-
Total hip
r2<0.6
MR Horse	-0.060 ± 0.019	0.942 (0.908-0.978)	0.001	0.0048	-	-	-	-	-	-
IVW	-0.077 ± 0.022	0.926 (0.886-0.967)	0.001	0.0048	238.891	108	6.83e-12	-	-	-
MR Egger	-0.008 ± 0.081	0.992 (0.846-1.163)	0.92	0.92	237.166	107	7.37e-12	-0.00378464	0.00429091	0.379747
Weighted median	-0.050 ± 0.024	0.951 (0.908-0.997)	0.037	0.0888	-	-	-	-	-	-
Simple mode	-0.135 ± 0.062	0.874 (0.774-0.986)	0.031	0.0826667	-	-	-	-	-	-
Weighted mode	0.009 ± 0.054	1.009 (0.908-1.121)	0.871	0.92	-	-	-	-	-	-
Diaphysis
r2<0.6
MR Horse	-0.081 ± 0.018	0.923 (0.891-0.954)	4.76e-06	5.712e-05	-	-	-	-	-	-
IVW	-0.117 ± 0.024	0.890 (0.850-0.932)	8.83e-07	2.1192e-05	290.077	97	3.97e-21	-	-	-
MR Egger	-0.280 ± 0.074	0.756 (0.654-0.873)	0.000258	0.002064	274.511	96	4.18e-19	0.0104008	0.00445782	0.0217277
Weighted median	-0.065 ± 0.022	0.937 (0.897-0.979)	0.004	0.016	-	-	-	-	-	-
Simple mode	-0.089 ± 0.053	0.915 (0.824-1.016)	0.099	0.182769	-	-	-	-	-	-
Weighted mode	-0.069 ± 0.047	0.933 (0.851-1.023)	0.145	0.248571	-	-	-	-	-	-
Spine
r2<0.6
MR Horse	0.069 ± 0.026	1.071 (1.017-1.127)	0.008	0.0274286	-	-	-	-	-	-
IVW	0.053 ± 0.032	1.054 (0.991-1.121)	0.095	0.182769	440.582	111	8.17e-41	-	-	-
MR Egger	0.017 ± 0.129	1.017 (0.790-1.310)	0.895	0.92	440.261	110	4.59e-41	0.00180673	0.00637937	0.777544
Weighted median	0.065 ± 0.028	1.067 (1.011-1.126)	0.018	0.054	-	-	-	-	-	-
Simple mode	0.077 ± 0.071	1.080 (0.939-1.241)	0.282	0.4512	-	-	-	-	-	-
Weighted mode	0.095 ± 0.049	1.100 (1.000-1.210)	0.053	0.115636	-	-	-	-	-	-
Exposure: BMFF (PMID: 39747859); Outcome: T2D (GCST90018926)
nSNPs for clump r2<0.6: femoral head=47; total hip=109; diaphysis=98; spine=112.
Heterogeneity was assessed by the inverse variance weighted (IVW) method and by MR Egger. Pleiotropy was assessed from MR Egger.
