# Supplementary material for: Clinical implications of bone marrow adiposity identified by phenome-wide association and Mendelian randomization in the UK Biobank
Source: Nat Commun. 2025 Sep 23;16:8332. doi: 10.1038/s41467-025-63395-1 (PMC12457654; doi:10.1038/s41467-025-63395-1)
Supplement: Supplementary file 33 — Supplementary Data 31 [file 41467_2025_63395_MOESM33_ESM.xlsx]

## Sheet: Supplementary Data 31
Supplementary Data 31. Leave-one-out results for exposure-BMFF and outcome-Type 2 diabetes (r2<0.6)
Bone region	Exposure	Outcome	Outcome_ID	Sample_size	SNP	chr	pos	effect_allele	other_allele	Beta	Se	P-value	F-statistics
Femoral head BMFF-Type 2 diabetes
femoral head	BMFF	Type 2 diabetes	ebi-a-GCST90018926	490089	rs10093418	8	72392687	G	A	-0.0224456	0.029646	0.448979	53.7263
femoral head	BMFF	Type 2 diabetes	ebi-a-GCST90018926	490089	rs10216347	8	72408502	T	C	-0.0108806	0.0309665	0.725314	34.9241
femoral head	BMFF	Type 2 diabetes	ebi-a-GCST90018926	490089	rs10789188	1	66053791	G	A	-0.0105823	0.0309242	0.7322	45.2182
femoral head	BMFF	Type 2 diabetes	ebi-a-GCST90018926	490089	rs11208717	1	66158994	C	T	-0.00173055	0.0298541	0.953775	42.3808
femoral head	BMFF	Type 2 diabetes	ebi-a-GCST90018926	490089	rs11800051	1	22695412	C	T	-0.00299766	0.0304115	0.92148	39.7099
femoral head	BMFF	Type 2 diabetes	ebi-a-GCST90018926	490089	rs1219399	11	121754634	C	T	-0.00516574	0.0307379	0.866538	35.6209
femoral head	BMFF	Type 2 diabetes	ebi-a-GCST90018926	490089	rs12197879	6	151895777	T	C	-0.00558216	0.0310348	0.857256	61.9399
femoral head	BMFF	Type 2 diabetes	ebi-a-GCST90018926	490089	rs13081028	3	52555316	A	G	-0.0106183	0.030972	0.731722	31.1079
femoral head	BMFF	Type 2 diabetes	ebi-a-GCST90018926	490089	rs1424874	8	72444094	A	G	-0.0115575	0.0309727	0.709035	36.49
femoral head	BMFF	Type 2 diabetes	ebi-a-GCST90018926	490089	rs143383	20	34025983	G	A	-0.0197399	0.0303743	0.515765	84.882
femoral head	BMFF	Type 2 diabetes	ebi-a-GCST90018926	490089	rs147501551	1	66037512	A	G	-0.0101796	0.030804	0.74105	30.3351
femoral head	BMFF	Type 2 diabetes	ebi-a-GCST90018926	490089	rs17054385	6	151854094	T	C	-0.011397	0.03077	0.711091	34.7561
femoral head	BMFF	Type 2 diabetes	ebi-a-GCST90018926	490089	rs1810741	20	34112192	C	T	-0.0129695	0.0306789	0.672477	33.2957
femoral head	BMFF	Type 2 diabetes	ebi-a-GCST90018926	490089	rs1871859	6	151898506	T	C	-0.0103325	0.0316061	0.743732	58.1989
femoral head	BMFF	Type 2 diabetes	ebi-a-GCST90018926	490089	rs1889538	20	31919937	C	G	-0.00680616	0.0309129	0.825737	32.7424
femoral head	BMFF	Type 2 diabetes	ebi-a-GCST90018926	490089	rs2254207	20	33857711	C	A	-0.0124352	0.0307929	0.686336	31.98
femoral head	BMFF	Type 2 diabetes	ebi-a-GCST90018926	490089	rs238261	13	42927423	C	T	-0.00215332	0.0300214	0.94282	33.4754
femoral head	BMFF	Type 2 diabetes	ebi-a-GCST90018926	490089	rs2425052	20	33880729	C	A	-0.0156324	0.030017	0.602518	34.8936
femoral head	BMFF	Type 2 diabetes	ebi-a-GCST90018926	490089	rs2543029	18	43098275	A	C	-0.0131577	0.0309786	0.671031	39.6388
femoral head	BMFF	Type 2 diabetes	ebi-a-GCST90018926	490089	rs2853677	5	1287194	A	G	-0.00827317	0.0309951	0.789532	31.778
femoral head	BMFF	Type 2 diabetes	ebi-a-GCST90018926	490089	rs28552104	1	22726564	G	A	0.000158882	0.030571	0.995853	58.3065
femoral head	BMFF	Type 2 diabetes	ebi-a-GCST90018926	490089	rs293734	20	31924680	A	T	-0.00758851	0.0309906	0.806561	30.4265
femoral head	BMFF	Type 2 diabetes	ebi-a-GCST90018926	490089	rs34001253	13	43083293	G	A	-0.00854441	0.0314643	0.785961	36.6906
femoral head	BMFF	Type 2 diabetes	ebi-a-GCST90018926	490089	rs34723116	13	42960625	C	T	-0.0117017	0.0310186	0.705989	40.9101
femoral head	BMFF	Type 2 diabetes	ebi-a-GCST90018926	490089	rs371499961	11	121727903	G	C	-0.00834977	0.030982	0.787542	30.4735
femoral head	BMFF	Type 2 diabetes	ebi-a-GCST90018926	490089	rs4263799	8	72394991	T	C	-0.00969848	0.0312629	0.756391	70.9175
femoral head	BMFF	Type 2 diabetes	ebi-a-GCST90018926	490089	rs4869742	6	151907748	T	C	-0.0115956	0.0311087	0.709338	75.636
femoral head	BMFF	Type 2 diabetes	ebi-a-GCST90018926	490089	rs6119395	20	32244711	T	G	-0.00229291	0.0303513	0.93978	41.461
femoral head	BMFF	Type 2 diabetes	ebi-a-GCST90018926	490089	rs62508470	8	72412151	T	C	-0.010745	0.0310625	0.729406	41.6323
femoral head	BMFF	Type 2 diabetes	ebi-a-GCST90018926	490089	rs6597282	6	7711690	T	C	-0.00807098	0.030966	0.79437	33.3502
femoral head	BMFF	Type 2 diabetes	ebi-a-GCST90018926	490089	rs6660548	1	22680079	G	A	-0.00390773	0.030818	0.899099	36.2721
femoral head	BMFF	Type 2 diabetes	ebi-a-GCST90018926	490089	rs6684479	1	22706534	T	C	0.000406341	0.0307372	0.989452	73.0713
femoral head	BMFF	Type 2 diabetes	ebi-a-GCST90018926	490089	rs7227565	18	43118578	G	A	-0.0130358	0.0308299	0.672418	32.7049
femoral head	BMFF	Type 2 diabetes	ebi-a-GCST90018926	490089	rs7534009	1	22728093	A	G	-0.0101718	0.0308598	0.741692	36.9641
femoral head	BMFF	Type 2 diabetes	ebi-a-GCST90018926	490089	rs7535897	1	65920699	G	A	-0.00782074	0.0308599	0.799938	33.6
femoral head	BMFF	Type 2 diabetes	ebi-a-GCST90018926	490089	rs7537281	1	22692078	T	A	0.000303005	0.0306347	0.992108	84.8104
femoral head	BMFF	Type 2 diabetes	ebi-a-GCST90018926	490089	rs7543680	1	22731269	A	G	-0.00331812	0.0309788	0.914702	65.1433
femoral head	BMFF	Type 2 diabetes	ebi-a-GCST90018926	490089	rs765634	12	54432997	G	A	-0.014225	0.0304854	0.640773	30.8621
femoral head	BMFF	Type 2 diabetes	ebi-a-GCST90018926	490089	rs7705526	5	1285974	A	C	-0.011158	0.0309688	0.718625	34.4704
femoral head	BMFF	Type 2 diabetes	ebi-a-GCST90018926	490089	rs7734992	5	1280128	C	T	-0.00894087	0.0310252	0.773209	33.3404
femoral head	BMFF	Type 2 diabetes	ebi-a-GCST90018926	490089	rs77503567	13	43032039	C	A	-0.00787611	0.0309525	0.799142	32.6893
femoral head	BMFF	Type 2 diabetes	ebi-a-GCST90018926	490089	rs7823971	8	72471728	A	C	-0.0157414	0.0305937	0.606881	47.4163
femoral head	BMFF	Type 2 diabetes	ebi-a-GCST90018926	490089	rs7839059	8	119976542	A	C	-0.0123085	0.0307614	0.689062	32.8917
femoral head	BMFF	Type 2 diabetes	ebi-a-GCST90018926	490089	rs7843475	8	72475748	G	C	-0.0173397	0.0299127	0.562132	41.5199
femoral head	BMFF	Type 2 diabetes	ebi-a-GCST90018926	490089	rs7995775	13	42933413	A	G	-0.00659228	0.0308464	0.830771	36.0467
femoral head	BMFF	Type 2 diabetes	ebi-a-GCST90018926	490089	rs9533089	13	42951012	A	T	-0.00733921	0.0308587	0.812011	38.0649
femoral head	BMFF	Type 2 diabetes	ebi-a-GCST90018926	490089	rs9652185	13	42981310	T	A	-0.00876583	0.0309652	0.777111	35.0348
femoral head	BMFF	Type 2 diabetes	ebi-a-GCST90018926	490089	All	NA	NA	NA	NA	-0.00917343	0.0304475	0.763196	NA
Total hip BMFF-Type 2 diabetes
total hip	BMFF	Type 2 diabetes	ebi-a-GCST90018926	490089	rs10093418	8	72392687	G	A	-0.083052	0.0220114	0.000161209	40.5859
total hip	BMFF	Type 2 diabetes	ebi-a-GCST90018926	490089	rs10219378	11	86339724	T	C	-0.0750112	0.022508	0.000860238	41.2964
total hip	BMFF	Type 2 diabetes	ebi-a-GCST90018926	490089	rs10464592	7	96230686	A	G	-0.0763593	0.0225275	0.000699948	32.9705
total hip	BMFF	Type 2 diabetes	ebi-a-GCST90018926	490089	rs10789188	1	66053791	G	A	-0.0783984	0.0225081	0.000495598	66.8415
total hip	BMFF	Type 2 diabetes	ebi-a-GCST90018926	490089	rs10843115	12	28307717	T	C	-0.0773984	0.0225497	0.000598372	32.9948
total hip	BMFF	Type 2 diabetes	ebi-a-GCST90018926	490089	rs10953178	7	96130638	T	C	-0.0759203	0.0225026	0.000741273	34.5808
total hip	BMFF	Type 2 diabetes	ebi-a-GCST90018926	490089	rs11234700	11	86293535	G	A	-0.0734773	0.0222933	0.000980935	42.874
total hip	BMFF	Type 2 diabetes	ebi-a-GCST90018926	490089	rs114207624	3	12279657	A	G	-0.0787198	0.0224102	0.000443609	44.7841
total hip	BMFF	Type 2 diabetes	ebi-a-GCST90018926	490089	rs114403972	1	65924032	G	A	-0.0774374	0.0224996	0.000578028	35.7616
total hip	BMFF	Type 2 diabetes	ebi-a-GCST90018926	490089	rs1152001	3	12471862	A	G	-0.0724349	0.0217801	0.000881834	30.2321
total hip	BMFF	Type 2 diabetes	ebi-a-GCST90018926	490089	rs11654422	17	44950237	A	G	-0.0780945	0.0225215	0.00052523	34.755
total hip	BMFF	Type 2 diabetes	ebi-a-GCST90018926	490089	rs116926994	13	43077245	G	A	-0.0765567	0.0225094	0.000671171	33.7831
total hip	BMFF	Type 2 diabetes	ebi-a-GCST90018926	490089	rs11715261	3	12317232	C	G	-0.068796	0.0202205	0.000668241	36.2896
total hip	BMFF	Type 2 diabetes	ebi-a-GCST90018926	490089	rs11772470	7	99181096	A	G	-0.0769677	0.0225154	0.000629792	34.7039
total hip	BMFF	Type 2 diabetes	ebi-a-GCST90018926	490089	rs11800051	1	22695412	C	T	-0.0747402	0.022473	0.000881729	44.6558
total hip	BMFF	Type 2 diabetes	ebi-a-GCST90018926	490089	rs11840862	13	42956463	G	A	-0.0745717	0.0224947	0.00091618	52.2447
total hip	BMFF	Type 2 diabetes	ebi-a-GCST90018926	490089	rs11884020	2	200634215	C	T	-0.0776772	0.0224854	0.000551202	39.2602
total hip	BMFF	Type 2 diabetes	ebi-a-GCST90018926	490089	rs12022410	1	66153933	G	A	-0.0749833	0.0224731	0.00084817	61.8984
total hip	BMFF	Type 2 diabetes	ebi-a-GCST90018926	490089	rs12044944	1	240581653	T	C	-0.0758451	0.0225463	0.000768274	36.6592
total hip	BMFF	Type 2 diabetes	ebi-a-GCST90018926	490089	rs12120154	1	66109765	A	G	-0.0756547	0.0225727	0.000803454	57.7738
total hip	BMFF	Type 2 diabetes	ebi-a-GCST90018926	490089	rs12629751	3	12399407	T	C	-0.0712925	0.0221506	0.00128848	33.0661
total hip	BMFF	Type 2 diabetes	ebi-a-GCST90018926	490089	rs1293947	6	151995627	A	G	-0.0796892	0.0224687	0.000390124	51.6569
total hip	BMFF	Type 2 diabetes	ebi-a-GCST90018926	490089	rs13252045	8	72417476	A	G	-0.0741539	0.0224344	0.000948502	50.3008
total hip	BMFF	Type 2 diabetes	ebi-a-GCST90018926	490089	rs143383	20	34025983	G	A	-0.0802367	0.0221948	0.000300222	30.4293
total hip	BMFF	Type 2 diabetes	ebi-a-GCST90018926	490089	rs147501551	1	66037512	A	G	-0.0779476	0.0224682	0.000521939	54.1256
total hip	BMFF	Type 2 diabetes	ebi-a-GCST90018926	490089	rs149934734	11	108315606	T	C	-0.0771985	0.0224862	0.000596611	31.1843
total hip	BMFF	Type 2 diabetes	ebi-a-GCST90018926	490089	rs16832794	2	201124509	C	G	-0.0782591	0.0224318	0.000485281	35.8284
total hip	BMFF	Type 2 diabetes	ebi-a-GCST90018926	490089	rs17457561	13	42964203	A	G	-0.0768097	0.0225125	0.000645191	35.4342
total hip	BMFF	Type 2 diabetes	ebi-a-GCST90018926	490089	rs17476364	10	71094504	C	T	-0.0813558	0.0217288	0.000181014	50.0663
total hip	BMFF	Type 2 diabetes	ebi-a-GCST90018926	490089	rs17529309	2	200603682	T	G	-0.0781176	0.0224761	0.00050975	47.1502
total hip	BMFF	Type 2 diabetes	ebi-a-GCST90018926	490089	rs17819523	11	86335504	G	C	-0.0784619	0.0224774	0.000481769	29.9079
total hip	BMFF	Type 2 diabetes	ebi-a-GCST90018926	490089	rs183119117	2	200741418	A	G	-0.0790736	0.0222768	0.000385822	32.4844
total hip	BMFF	Type 2 diabetes	ebi-a-GCST90018926	490089	rs1871859	6	151898506	T	C	-0.0808964	0.0228884	0.000408729	104.961
total hip	BMFF	Type 2 diabetes	ebi-a-GCST90018926	490089	rs2347638	6	152038156	G	T	-0.0767377	0.0225014	0.000648793	37.5446
total hip	BMFF	Type 2 diabetes	ebi-a-GCST90018926	490089	rs238270	13	42932925	A	G	-0.0732966	0.0223979	0.00106608	55.9856
total hip	BMFF	Type 2 diabetes	ebi-a-GCST90018926	490089	rs238318	13	42834293	A	C	-0.0757714	0.0224781	0.000749228	31.3166
total hip	BMFF	Type 2 diabetes	ebi-a-GCST90018926	490089	rs2415267	14	35630544	A	G	-0.078838	0.022412	0.000435354	30.6108
total hip	BMFF	Type 2 diabetes	ebi-a-GCST90018926	490089	rs2504069	6	152085517	T	C	-0.0768373	0.0225061	0.000640024	33.2849
total hip	BMFF	Type 2 diabetes	ebi-a-GCST90018926	490089	rs2736099	5	1287340	G	A	-0.0770686	0.0225347	0.000626227	31.9076
total hip	BMFF	Type 2 diabetes	ebi-a-GCST90018926	490089	rs2736100	5	1286516	A	C	-0.078675	0.0224833	0.00046654	36.4062
total hip	BMFF	Type 2 diabetes	ebi-a-GCST90018926	490089	rs2767481	1	66015394	C	T	-0.0762617	0.0225235	0.00070951	31.9087
total hip	BMFF	Type 2 diabetes	ebi-a-GCST90018926	490089	rs28552104	1	22726564	G	A	-0.0740321	0.0225486	0.00102626	56.9969
total hip	BMFF	Type 2 diabetes	ebi-a-GCST90018926	490089	rs2957150	18	60080311	G	A	-0.0747441	0.022389	0.000842544	30.3457
total hip	BMFF	Type 2 diabetes	ebi-a-GCST90018926	490089	rs2982563	6	152052311	C	T	-0.0778406	0.0225334	0.000551421	38.7218
total hip	BMFF	Type 2 diabetes	ebi-a-GCST90018926	490089	rs3020332	6	152008924	T	C	-0.0759136	0.0225839	0.000775469	68.6057
total hip	BMFF	Type 2 diabetes	ebi-a-GCST90018926	490089	rs307572	3	12126667	T	G	-0.0760734	0.0225543	0.000743797	45.2725
total hip	BMFF	Type 2 diabetes	ebi-a-GCST90018926	490089	rs33961405	5	1277577	A	G	-0.0764788	0.0224971	0.000675104	36.3223
total hip	BMFF	Type 2 diabetes	ebi-a-GCST90018926	490089	rs34001253	13	43083293	G	A	-0.0783085	0.0227035	0.000562284	41.8545
total hip	BMFF	Type 2 diabetes	ebi-a-GCST90018926	490089	rs34723116	13	42960625	C	T	-0.0796062	0.0225518	0.000415683	65.0815
total hip	BMFF	Type 2 diabetes	ebi-a-GCST90018926	490089	rs35421731	1	210462740	T	C	-0.076403	0.0225321	0.000696761	31.9546
total hip	BMFF	Type 2 diabetes	ebi-a-GCST90018926	490089	rs3734803	6	151869645	A	G	-0.076543	0.0225735	0.000696804	44.3198
total hip	BMFF	Type 2 diabetes	ebi-a-GCST90018926	490089	rs4263799	8	72394991	T	C	-0.0790713	0.0226996	0.000495116	122.105
total hip	BMFF	Type 2 diabetes	ebi-a-GCST90018926	490089	rs4291477	1	66191075	A	G	-0.0764756	0.0225744	0.00070478	55.7723
total hip	BMFF	Type 2 diabetes	ebi-a-GCST90018926	490089	rs4448201	7	96154912	C	G	-0.0764916	0.0225521	0.000694442	51.7413
total hip	BMFF	Type 2 diabetes	ebi-a-GCST90018926	490089	rs4455680	6	151863505	A	G	-0.0771558	0.0225201	0.000612338	34.6914
total hip	BMFF	Type 2 diabetes	ebi-a-GCST90018926	490089	rs4675753	2	200515160	G	A	-0.0762533	0.0224684	0.000689282	31.3096
total hip	BMFF	Type 2 diabetes	ebi-a-GCST90018926	490089	rs4844990	1	210467875	T	C	-0.078482	0.0224586	0.000474925	36.6654
total hip	BMFF	Type 2 diabetes	ebi-a-GCST90018926	490089	rs531122	9	4830849	A	G	-0.0780293	0.0224421	0.000507214	34.6443
total hip	BMFF	Type 2 diabetes	ebi-a-GCST90018926	490089	rs56030650	17	38131187	A	C	-0.0763041	0.0225208	0.000703622	30.1938
total hip	BMFF	Type 2 diabetes	ebi-a-GCST90018926	490089	rs58164038	6	151956201	G	A	-0.0779515	0.022426	0.000509058	40.8276
total hip	BMFF	Type 2 diabetes	ebi-a-GCST90018926	490089	rs597808	12	111973358	G	A	-0.0744534	0.0221949	0.000795018	35.2991
total hip	BMFF	Type 2 diabetes	ebi-a-GCST90018926	490089	rs60372268	17	44947756	G	A	-0.0779358	0.0225476	0.000547235	38.5947
total hip	BMFF	Type 2 diabetes	ebi-a-GCST90018926	490089	rs62178292	2	200666527	A	G	-0.0771573	0.0225087	0.000608291	39.1049
total hip	BMFF	Type 2 diabetes	ebi-a-GCST90018926	490089	rs62507408	8	72389763	A	G	-0.079127	0.0225841	0.000458917	70.8947
total hip	BMFF	Type 2 diabetes	ebi-a-GCST90018926	490089	rs62508473	8	72418745	T	C	-0.0784647	0.0226063	0.000518689	72.6943
total hip	BMFF	Type 2 diabetes	ebi-a-GCST90018926	490089	rs6415470	8	119955111	A	G	-0.0784648	0.0224868	0.000484157	35.2593
total hip	BMFF	Type 2 diabetes	ebi-a-GCST90018926	490089	rs6660548	1	22680079	G	A	-0.0754303	0.0225635	0.000828727	38.6222
total hip	BMFF	Type 2 diabetes	ebi-a-GCST90018926	490089	rs6672768	1	210466384	C	A	-0.076249	0.0225076	0.000704828	38.7922
total hip	BMFF	Type 2 diabetes	ebi-a-GCST90018926	490089	rs6684479	1	22706534	T	C	-0.0740007	0.02265	0.0010864	85.3175
total hip	BMFF	Type 2 diabetes	ebi-a-GCST90018926	490089	rs6695479	1	66193884	G	C	-0.0765958	0.0225153	0.000669093	45.0083
total hip	BMFF	Type 2 diabetes	ebi-a-GCST90018926	490089	rs6905582	6	152000454	A	G	-0.0784576	0.0225013	0.000488825	55.8702
total hip	BMFF	Type 2 diabetes	ebi-a-GCST90018926	490089	rs6912538	6	151853291	A	C	-0.0783244	0.0226118	0.000532454	58.6579
total hip	BMFF	Type 2 diabetes	ebi-a-GCST90018926	490089	rs6916386	6	151853773	C	G	-0.0767387	0.0225619	0.000670779	43.6775
total hip	BMFF	Type 2 diabetes	ebi-a-GCST90018926	490089	rs7008930	8	72439542	G	C	-0.0788424	0.0225552	0.000473112	59.4313
total hip	BMFF	Type 2 diabetes	ebi-a-GCST90018926	490089	rs7120444	11	86335764	T	C	-0.0764218	0.0226055	0.000723066	58.4115
total hip	BMFF	Type 2 diabetes	ebi-a-GCST90018926	490089	rs7216991	17	45052253	A	G	-0.0773005	0.0225357	0.000603287	30.7826
total hip	BMFF	Type 2 diabetes	ebi-a-GCST90018926	490089	rs72683129	1	66069781	G	A	-0.0777662	0.0225383	0.000559743	67.9053
total hip	BMFF	Type 2 diabetes	ebi-a-GCST90018926	490089	rs73172267	13	43050421	C	T	-0.076884	0.0224992	0.000632708	52.9647
total hip	BMFF	Type 2 diabetes	ebi-a-GCST90018926	490089	rs7365526	1	66205662	T	C	-0.0779193	0.0225139	0.000538287	42.4132
total hip	BMFF	Type 2 diabetes	ebi-a-GCST90018926	490089	rs74671843	2	200576450	T	C	-0.0774346	0.0225001	0.000578455	42.2596
total hip	BMFF	Type 2 diabetes	ebi-a-GCST90018926	490089	rs74733149	1	66075586	G	A	-0.0778524	0.0224957	0.000538632	40.7398
total hip	BMFF	Type 2 diabetes	ebi-a-GCST90018926	490089	rs7534009	1	22728093	A	G	-0.0777915	0.0224741	0.000537408	43.0111
total hip	BMFF	Type 2 diabetes	ebi-a-GCST90018926	490089	rs7537281	1	22692078	T	A	-0.0737479	0.0226967	0.00115697	125.467
total hip	BMFF	Type 2 diabetes	ebi-a-GCST90018926	490089	rs7543680	1	22731269	A	G	-0.0754472	0.0226399	0.000860745	74.9071
total hip	BMFF	Type 2 diabetes	ebi-a-GCST90018926	490089	rs75488568	2	200523358	A	G	-0.0779662	0.0224695	0.000520709	35.1073
total hip	BMFF	Type 2 diabetes	ebi-a-GCST90018926	490089	rs7705526	5	1285974	A	C	-0.0787593	0.0225115	0.000467667	44.4612
total hip	BMFF	Type 2 diabetes	ebi-a-GCST90018926	490089	rs7734992	5	1280128	C	T	-0.07756	0.02256	0.000586147	44.7512
total hip	BMFF	Type 2 diabetes	ebi-a-GCST90018926	490089	rs7740042	6	151971720	A	T	-0.0778852	0.0225033	0.000538045	52.0743
total hip	BMFF	Type 2 diabetes	ebi-a-GCST90018926	490089	rs77573867	1	22723418	T	A	-0.0778065	0.0224386	0.000525273	31.3522
total hip	BMFF	Type 2 diabetes	ebi-a-GCST90018926	490089	rs7763324	6	151845578	C	T	-0.0767963	0.0225608	0.000664126	42.5465
total hip	BMFF	Type 2 diabetes	ebi-a-GCST90018926	490089	rs7839059	8	119976542	A	C	-0.0789527	0.0224226	0.000429717	34.4408
total hip	BMFF	Type 2 diabetes	ebi-a-GCST90018926	490089	rs78769814	2	200980428	C	T	-0.0785726	0.022365	0.000442749	32.4063
total hip	BMFF	Type 2 diabetes	ebi-a-GCST90018926	490089	rs7897379	10	65301725	C	T	-0.0776748	0.0225903	0.000585129	51.9057
total hip	BMFF	Type 2 diabetes	ebi-a-GCST90018926	490089	rs79344245	13	43050454	C	T	-0.0791771	0.0222448	0.000371771	53.3307
total hip	BMFF	Type 2 diabetes	ebi-a-GCST90018926	490089	rs7978874	12	28026023	T	G	-0.0772231	0.0225829	0.000627256	40.1444
total hip	BMFF	Type 2 diabetes	ebi-a-GCST90018926	490089	rs7995775	13	42933413	A	G	-0.0762678	0.0225648	0.000724994	56.0916
total hip	BMFF	Type 2 diabetes	ebi-a-GCST90018926	490089	rs79983567	6	151969800	C	A	-0.0776087	0.0225171	0.000567574	31.6025
total hip	BMFF	Type 2 diabetes	ebi-a-GCST90018926	490089	rs8001611	13	42965694	T	C	-0.0767194	0.0226738	0.000715365	124.001
total hip	BMFF	Type 2 diabetes	ebi-a-GCST90018926	490089	rs841968	9	4857662	T	C	-0.0783379	0.0224358	0.000480067	43.3161
total hip	BMFF	Type 2 diabetes	ebi-a-GCST90018926	490089	rs849140	7	28183702	C	T	-0.0693004	0.0212127	0.00108723	41.8918
total hip	BMFF	Type 2 diabetes	ebi-a-GCST90018926	490089	rs851974	6	151971687	A	G	-0.0790065	0.0224947	0.000444372	46.882
total hip	BMFF	Type 2 diabetes	ebi-a-GCST90018926	490089	rs851987	6	152007889	G	A	-0.0782945	0.0225309	0.000510879	37.1932
total hip	BMFF	Type 2 diabetes	ebi-a-GCST90018926	490089	rs851993	6	152006011	A	G	-0.0797336	0.0224512	0.000383163	56.747
total hip	BMFF	Type 2 diabetes	ebi-a-GCST90018926	490089	rs9383901	6	151788059	A	T	-0.076583	0.0224991	0.000664475	34.4279
total hip	BMFF	Type 2 diabetes	ebi-a-GCST90018926	490089	rs9397404	6	151734197	G	C	-0.0762668	0.0225511	0.000719711	30.0865
total hip	BMFF	Type 2 diabetes	ebi-a-GCST90018926	490089	rs9436743	1	65901119	C	T	-0.0764388	0.0225426	0.000696726	41.7234
total hip	BMFF	Type 2 diabetes	ebi-a-GCST90018926	490089	rs9479061	6	151854403	C	A	-0.0774321	0.0225088	0.00058154	32.3063
total hip	BMFF	Type 2 diabetes	ebi-a-GCST90018926	490089	rs9479083	6	151932592	A	C	-0.0768059	0.0225189	0.000647885	40.4628
total hip	BMFF	Type 2 diabetes	ebi-a-GCST90018926	490089	rs9533089	13	42951012	A	T	-0.0765388	0.0225435	0.000685867	58.0188
total hip	BMFF	Type 2 diabetes	ebi-a-GCST90018926	490089	All	NA	NA	NA	NA	-0.0770071	0.0223527	0.000570868	NA
Diaphysis BMFF-Type 2 diabetes
diaphysis	BMFF	Type 2 diabetes	ebi-a-GCST90018926	490089	rs10281460	7	96115099	G	A	-0.117003	0.0238996	9.80069e-07	33.5682
diaphysis	BMFF	Type 2 diabetes	ebi-a-GCST90018926	490089	rs11049256	12	28139312	A	G	-0.118531	0.023854	6.72874e-07	40.0277
diaphysis	BMFF	Type 2 diabetes	ebi-a-GCST90018926	490089	rs11128603	3	12385828	G	A	-0.100394	0.0208889	1.53933e-06	119.866
diaphysis	BMFF	Type 2 diabetes	ebi-a-GCST90018926	490089	rs113468474	13	43391068	A	G	-0.116536	0.023919	1.10404e-06	58.6723
diaphysis	BMFF	Type 2 diabetes	ebi-a-GCST90018926	490089	rs1152001	3	12471862	A	G	-0.111321	0.0235171	2.20574e-06	70.3257
diaphysis	BMFF	Type 2 diabetes	ebi-a-GCST90018926	490089	rs11617942	13	42973378	T	C	-0.116439	0.0239806	1.20046e-06	80.9557
diaphysis	BMFF	Type 2 diabetes	ebi-a-GCST90018926	490089	rs11715261	3	12317232	C	G	-0.107423	0.0222466	1.37392e-06	67.6134
diaphysis	BMFF	Type 2 diabetes	ebi-a-GCST90018926	490089	rs11719186	3	12352605	A	T	-0.114471	0.0234642	1.06883e-06	36.5384
diaphysis	BMFF	Type 2 diabetes	ebi-a-GCST90018926	490089	rs117427451	13	43083724	A	C	-0.115236	0.0238015	1.28836e-06	29.8714
diaphysis	BMFF	Type 2 diabetes	ebi-a-GCST90018926	490089	rs11784196	8	119818018	G	A	-0.115769	0.0238695	1.23414e-06	42.1083
diaphysis	BMFF	Type 2 diabetes	ebi-a-GCST90018926	490089	rs11923081	3	132439403	C	A	-0.116017	0.0239202	1.23357e-06	34.3366
diaphysis	BMFF	Type 2 diabetes	ebi-a-GCST90018926	490089	rs11997782	8	119926553	C	A	-0.118967	0.02374	5.40734e-07	37.3487
diaphysis	BMFF	Type 2 diabetes	ebi-a-GCST90018926	490089	rs12206813	6	151875373	A	G	-0.116788	0.0239897	1.12588e-06	55.5495
diaphysis	BMFF	Type 2 diabetes	ebi-a-GCST90018926	490089	rs12539842	7	120921328	G	A	-0.117598	0.0238442	8.14132e-07	42.2521
diaphysis	BMFF	Type 2 diabetes	ebi-a-GCST90018926	490089	rs12636458	3	12589685	T	C	-0.118977	0.0238754	6.25204e-07	31.7674
diaphysis	BMFF	Type 2 diabetes	ebi-a-GCST90018926	490089	rs12675599	8	119811295	T	C	-0.118146	0.0238431	7.22777e-07	33.7766
diaphysis	BMFF	Type 2 diabetes	ebi-a-GCST90018926	490089	rs13260983	8	120186990	G	C	-0.115507	0.0238615	1.29362e-06	37.0758
diaphysis	BMFF	Type 2 diabetes	ebi-a-GCST90018926	490089	rs1354034	3	56849749	C	T	-0.117258	0.0239067	9.35131e-07	30.6011
diaphysis	BMFF	Type 2 diabetes	ebi-a-GCST90018926	490089	rs138818878	13	43148546	G	C	-0.117415	0.0239805	9.76758e-07	91.0651
diaphysis	BMFF	Type 2 diabetes	ebi-a-GCST90018926	490089	rs143888770	3	12316352	T	C	-0.11451	0.0235057	1.10696e-06	33.4731
diaphysis	BMFF	Type 2 diabetes	ebi-a-GCST90018926	490089	rs1485287	8	119950697	T	C	-0.120171	0.0238492	4.68488e-07	90.7062
diaphysis	BMFF	Type 2 diabetes	ebi-a-GCST90018926	490089	rs1485300	8	120082253	C	G	-0.11621	0.0239533	1.22522e-06	43.1007
diaphysis	BMFF	Type 2 diabetes	ebi-a-GCST90018926	490089	rs1485300	8	120082253	C	G	-0.11621	0.0239533	1.22522e-06	43.1007
diaphysis	BMFF	Type 2 diabetes	ebi-a-GCST90018926	490089	rs1515682	18	60191963	G	C	-0.116896	0.0238699	9.7196e-07	30.4521
diaphysis	BMFF	Type 2 diabetes	ebi-a-GCST90018926	490089	rs17070072	18	60205542	G	T	-0.117	0.0239288	1.01089e-06	33.9105
diaphysis	BMFF	Type 2 diabetes	ebi-a-GCST90018926	490089	rs17356657	7	120853581	T	C	-0.118021	0.0238253	7.2858e-07	35.6647
diaphysis	BMFF	Type 2 diabetes	ebi-a-GCST90018926	490089	rs17509082	7	120927706	A	C	-0.117237	0.0240198	1.05623e-06	96.8915
diaphysis	BMFF	Type 2 diabetes	ebi-a-GCST90018926	490089	rs17537539	13	43384048	T	G	-0.117509	0.0238732	8.55621e-07	40.7125
diaphysis	BMFF	Type 2 diabetes	ebi-a-GCST90018926	490089	rs1825512	8	119999531	G	A	-0.117825	0.0239101	8.31535e-07	38.3213
diaphysis	BMFF	Type 2 diabetes	ebi-a-GCST90018926	490089	rs183181489	3	12329279	C	T	-0.115234	0.0237588	1.23345e-06	50.3645
diaphysis	BMFF	Type 2 diabetes	ebi-a-GCST90018926	490089	rs1871859	6	151898506	T	C	-0.118332	0.0239476	7.76088e-07	33.8872
diaphysis	BMFF	Type 2 diabetes	ebi-a-GCST90018926	490089	rs1932101	6	130459410	C	G	-0.114146	0.023692	1.45089e-06	33.4288
diaphysis	BMFF	Type 2 diabetes	ebi-a-GCST90018926	490089	rs238270	13	42932925	A	G	-0.114009	0.0238294	1.71505e-06	47.1187
diaphysis	BMFF	Type 2 diabetes	ebi-a-GCST90018926	490089	rs2707520	7	120951144	A	C	-0.119273	0.0238179	5.50883e-07	48.2939
diaphysis	BMFF	Type 2 diabetes	ebi-a-GCST90018926	490089	rs2908004	7	120969769	A	G	-0.116942	0.0240961	1.2152e-06	131.353
diaphysis	BMFF	Type 2 diabetes	ebi-a-GCST90018926	490089	rs2908007	7	120962164	G	A	-0.119029	0.0239649	6.80706e-07	74.1594
diaphysis	BMFF	Type 2 diabetes	ebi-a-GCST90018926	490089	rs2952565	7	121017812	C	T	-0.116743	0.0239286	1.06721e-06	30.6878
diaphysis	BMFF	Type 2 diabetes	ebi-a-GCST90018926	490089	rs2957150	18	60080311	G	A	-0.114644	0.02394	1.67787e-06	60.9749
diaphysis	BMFF	Type 2 diabetes	ebi-a-GCST90018926	490089	rs3017360	18	60058547	G	A	-0.11535	0.0238871	1.37253e-06	65.464
diaphysis	BMFF	Type 2 diabetes	ebi-a-GCST90018926	490089	rs3134036	8	119821860	G	A	-0.118783	0.023813	6.09514e-07	47.6605
diaphysis	BMFF	Type 2 diabetes	ebi-a-GCST90018926	490089	rs3134057	8	119953468	G	A	-0.119765	0.023957	5.75766e-07	85.803
diaphysis	BMFF	Type 2 diabetes	ebi-a-GCST90018926	490089	rs3134076	8	119832617	G	A	-0.118931	0.0237865	5.73469e-07	42.846
diaphysis	BMFF	Type 2 diabetes	ebi-a-GCST90018926	490089	rs34136735	13	43087742	T	C	-0.118769	0.0241166	8.44494e-07	64.2385
diaphysis	BMFF	Type 2 diabetes	ebi-a-GCST90018926	490089	rs34723116	13	42960625	C	T	-0.119297	0.0238836	5.88532e-07	58.5173
diaphysis	BMFF	Type 2 diabetes	ebi-a-GCST90018926	490089	rs35082199	6	151863016	C	T	-0.116589	0.0238829	1.05186e-06	51.9505
diaphysis	BMFF	Type 2 diabetes	ebi-a-GCST90018926	490089	rs35617243	8	119888121	C	T	-0.118715	0.0238558	6.47878e-07	43.6819
diaphysis	BMFF	Type 2 diabetes	ebi-a-GCST90018926	490089	rs373522	21	36895610	T	C	-0.118386	0.0237876	6.46389e-07	32.4274
diaphysis	BMFF	Type 2 diabetes	ebi-a-GCST90018926	490089	rs3801382	7	120998277	G	T	-0.118211	0.0241752	1.00953e-06	179.791
diaphysis	BMFF	Type 2 diabetes	ebi-a-GCST90018926	490089	rs3856806	3	12475557	T	C	-0.114317	0.0239183	1.75743e-06	52.9247
diaphysis	BMFF	Type 2 diabetes	ebi-a-GCST90018926	490089	rs4132568	7	96134981	C	A	-0.115928	0.0239195	1.25591e-06	39.8996
diaphysis	BMFF	Type 2 diabetes	ebi-a-GCST90018926	490089	rs4242592	8	119968975	G	T	-0.121334	0.0239948	4.26664e-07	133.532
diaphysis	BMFF	Type 2 diabetes	ebi-a-GCST90018926	490089	rs4335155	8	120013469	C	A	-0.12044	0.0239332	4.84563e-07	94.3254
diaphysis	BMFF	Type 2 diabetes	ebi-a-GCST90018926	490089	rs4380972	8	120050081	C	T	-0.116314	0.0238763	1.10752e-06	34.5009
diaphysis	BMFF	Type 2 diabetes	ebi-a-GCST90018926	490089	rs4448201	7	96154912	C	G	-0.116784	0.0239944	1.13235e-06	79.3623
diaphysis	BMFF	Type 2 diabetes	ebi-a-GCST90018926	490089	rs4757390	11	16298532	T	A	-0.118481	0.0238637	6.87364e-07	41.1864
diaphysis	BMFF	Type 2 diabetes	ebi-a-GCST90018926	490089	rs4870045	6	151908047	A	G	-0.118914	0.0239967	7.21734e-07	90.6582
diaphysis	BMFF	Type 2 diabetes	ebi-a-GCST90018926	490089	rs5000109	7	121217660	T	G	-0.118662	0.0237888	6.09619e-07	30.4203
diaphysis	BMFF	Type 2 diabetes	ebi-a-GCST90018926	490089	rs56232778	8	120062448	C	A	-0.115675	0.0238767	1.26805e-06	47.6499
diaphysis	BMFF	Type 2 diabetes	ebi-a-GCST90018926	490089	rs59101559	3	12274676	C	T	-0.116469	0.0240032	1.22083e-06	38.4703
diaphysis	BMFF	Type 2 diabetes	ebi-a-GCST90018926	490089	rs6078002	20	10979010	A	C	-0.116673	0.0239444	1.10106e-06	41.9595
diaphysis	BMFF	Type 2 diabetes	ebi-a-GCST90018926	490089	rs6078002	20	10979010	A	C	-0.116673	0.0239444	1.10106e-06	41.9595
diaphysis	BMFF	Type 2 diabetes	ebi-a-GCST90018926	490089	rs61309203	1	21118489	T	A	-0.116891	0.0239102	1.01475e-06	30.0978
diaphysis	BMFF	Type 2 diabetes	ebi-a-GCST90018926	490089	rs62018159	15	40397421	A	G	-0.116399	0.0238976	1.11176e-06	42.3492
diaphysis	BMFF	Type 2 diabetes	ebi-a-GCST90018926	490089	rs62098355	18	60026822	A	G	-0.117189	0.0239228	9.65141e-07	47.9759
diaphysis	BMFF	Type 2 diabetes	ebi-a-GCST90018926	490089	rs624574	18	60107608	C	T	-0.116394	0.0238753	1.08768e-06	29.9578
diaphysis	BMFF	Type 2 diabetes	ebi-a-GCST90018926	490089	rs665632	13	43106514	C	T	-0.117006	0.0242306	1.37325e-06	126.282
diaphysis	BMFF	Type 2 diabetes	ebi-a-GCST90018926	490089	rs6805092	3	12221424	T	C	-0.109196	0.0226606	1.44466e-06	47.0139
diaphysis	BMFF	Type 2 diabetes	ebi-a-GCST90018926	490089	rs6912538	6	151853291	A	C	-0.117531	0.0239048	8.80462e-07	29.9333
diaphysis	BMFF	Type 2 diabetes	ebi-a-GCST90018926	490089	rs6985025	8	119906671	T	A	-0.11777	0.023921	8.51033e-07	39.5098
diaphysis	BMFF	Type 2 diabetes	ebi-a-GCST90018926	490089	rs71429413	13	42933244	A	G	-0.117307	0.0239849	1.0038e-06	40.6689
diaphysis	BMFF	Type 2 diabetes	ebi-a-GCST90018926	490089	rs7231672	18	60059026	C	T	-0.115203	0.0238468	1.35871e-06	31.6381
diaphysis	BMFF	Type 2 diabetes	ebi-a-GCST90018926	490089	rs72682406	8	120030933	C	T	-0.11774	0.0239039	8.41141e-07	42.6566
diaphysis	BMFF	Type 2 diabetes	ebi-a-GCST90018926	490089	rs73174448	13	43170856	A	G	-0.118467	0.0237283	5.9563e-07	34.5892
diaphysis	BMFF	Type 2 diabetes	ebi-a-GCST90018926	490089	rs7318403	13	111094302	G	T	-0.11806	0.0239056	7.86913e-07	37.7428
diaphysis	BMFF	Type 2 diabetes	ebi-a-GCST90018926	490089	rs76984895	8	119997745	T	A	-0.116465	0.0238881	1.08562e-06	59.527
diaphysis	BMFF	Type 2 diabetes	ebi-a-GCST90018926	490089	rs7740522	6	151876252	T	C	-0.115753	0.0240219	1.44548e-06	79.5946
diaphysis	BMFF	Type 2 diabetes	ebi-a-GCST90018926	490089	rs77761150	3	132445904	A	C	-0.116677	0.0239231	1.07615e-06	31.8394
diaphysis	BMFF	Type 2 diabetes	ebi-a-GCST90018926	490089	rs78322597	13	42852039	C	T	-0.115981	0.0239092	1.22892e-06	33.0629
diaphysis	BMFF	Type 2 diabetes	ebi-a-GCST90018926	490089	rs7839059	8	119976542	A	C	-0.121706	0.023873	3.43195e-07	122.049
diaphysis	BMFF	Type 2 diabetes	ebi-a-GCST90018926	490089	rs79836318	7	96212308	T	A	-0.117367	0.0239154	9.21954e-07	34.1295
diaphysis	BMFF	Type 2 diabetes	ebi-a-GCST90018926	490089	rs798902	7	120920258	A	G	-0.116461	0.0238994	1.09939e-06	36.3437
diaphysis	BMFF	Type 2 diabetes	ebi-a-GCST90018926	490089	rs7992086	13	111114920	G	A	-0.117372	0.0239591	9.63958e-07	40.1035
diaphysis	BMFF	Type 2 diabetes	ebi-a-GCST90018926	490089	rs8001611	13	42965694	T	C	-0.116436	0.0239216	1.13067e-06	47.1846
diaphysis	BMFF	Type 2 diabetes	ebi-a-GCST90018926	490089	rs80074088	8	119805578	G	T	-0.116451	0.023917	1.12178e-06	57.7937
diaphysis	BMFF	Type 2 diabetes	ebi-a-GCST90018926	490089	rs80305379	6	151881028	G	A	-0.116037	0.0238998	1.20309e-06	36.102
diaphysis	BMFF	Type 2 diabetes	ebi-a-GCST90018926	490089	rs8094884	18	60028128	A	G	-0.116954	0.0239058	9.96651e-07	34.1855
diaphysis	BMFF	Type 2 diabetes	ebi-a-GCST90018926	490089	rs851970	6	151979157	T	C	-0.118117	0.0238174	7.07638e-07	29.8244
diaphysis	BMFF	Type 2 diabetes	ebi-a-GCST90018926	490089	rs884205	18	60054857	C	A	-0.115665	0.0240306	1.48512e-06	77.7185
diaphysis	BMFF	Type 2 diabetes	ebi-a-GCST90018926	490089	rs895095	3	12437674	T	A	-0.115011	0.0238324	1.39407e-06	51.6268
diaphysis	BMFF	Type 2 diabetes	ebi-a-GCST90018926	490089	rs931273	13	43178583	T	C	-0.114371	0.0238476	1.61946e-06	31.4547
diaphysis	BMFF	Type 2 diabetes	ebi-a-GCST90018926	490089	rs9315946	13	43304923	C	T	-0.118642	0.0237998	6.19634e-07	30.2394
diaphysis	BMFF	Type 2 diabetes	ebi-a-GCST90018926	490089	rs9371528	6	151832668	A	G	-0.115757	0.0239404	1.33017e-06	30.6552
diaphysis	BMFF	Type 2 diabetes	ebi-a-GCST90018926	490089	rs9521760	13	111091231	G	A	-0.117517	0.0239156	8.93214e-07	38.9931
diaphysis	BMFF	Type 2 diabetes	ebi-a-GCST90018926	490089	rs9525643	13	43159516	C	T	-0.116079	0.0241074	1.47148e-06	106.119
diaphysis	BMFF	Type 2 diabetes	ebi-a-GCST90018926	490089	rs9533141	13	43109557	A	C	-0.114803	0.023986	1.6992e-06	38.5095
diaphysis	BMFF	Type 2 diabetes	ebi-a-GCST90018926	490089	rs9533171	13	43185106	T	G	-0.113861	0.0240177	2.12965e-06	74.8933
diaphysis	BMFF	Type 2 diabetes	ebi-a-GCST90018926	490089	rs9533172	13	43185132	C	G	-0.113793	0.023957	2.03528e-06	71.5018
diaphysis	BMFF	Type 2 diabetes	ebi-a-GCST90018926	490089	rs9567018	13	43256315	T	C	-0.115837	0.0239062	1.26318e-06	31.7104
diaphysis	BMFF	Type 2 diabetes	ebi-a-GCST90018926	490089	rs9646629	18	60051199	G	C	-0.114859	0.0238316	1.43836e-06	31.7117
diaphysis	BMFF	Type 2 diabetes	ebi-a-GCST90018926	490089	rs990557	21	36914708	T	G	-0.117456	0.0239135	9.02795e-07	37.474
diaphysis	BMFF	Type 2 diabetes	ebi-a-GCST90018926	490089	All	NA	NA	NA	NA	-0.1166	0.0237179	8.8281e-07	NA
Spine BMFF-Type 2 diabetes
spine	BMFF	Type 2 diabetes	ebi-a-GCST90018926	490089	rs10402508	19	45733782	C	G	0.0552435	0.0316724	0.0811213	36.1509
spine	BMFF	Type 2 diabetes	ebi-a-GCST90018926	490089	rs1041608	9	137116205	T	C	0.0554083	0.0317815	0.081261	57.6
spine	BMFF	Type 2 diabetes	ebi-a-GCST90018926	490089	rs10744774	12	112090022	A	C	0.0543781	0.0316985	0.0862577	43.3988
spine	BMFF	Type 2 diabetes	ebi-a-GCST90018926	490089	rs10780781	9	89308609	A	C	0.0538793	0.0317668	0.0898686	31.9977
spine	BMFF	Type 2 diabetes	ebi-a-GCST90018926	490089	rs111973309	3	12561138	A	G	0.0516519	0.0317274	0.103527	41.7348
spine	BMFF	Type 2 diabetes	ebi-a-GCST90018926	490089	rs11667829	19	45739675	A	G	0.0563027	0.0309473	0.0688643	31.4255
spine	BMFF	Type 2 diabetes	ebi-a-GCST90018926	490089	rs11708733	3	128039895	A	G	0.0544797	0.0316566	0.0852584	31.528
spine	BMFF	Type 2 diabetes	ebi-a-GCST90018926	490089	rs11710908	3	12584005	A	G	0.0514318	0.0317095	0.104811	33.2422
spine	BMFF	Type 2 diabetes	ebi-a-GCST90018926	490089	rs11775560	8	61660163	G	A	0.0482895	0.031755	0.128338	60.386
spine	BMFF	Type 2 diabetes	ebi-a-GCST90018926	490089	rs12081192	1	155738044	G	A	0.0501784	0.0317652	0.114183	43.585
spine	BMFF	Type 2 diabetes	ebi-a-GCST90018926	490089	rs12153236	5	36485563	A	C	0.0523958	0.0317919	0.0993349	48.5935
spine	BMFF	Type 2 diabetes	ebi-a-GCST90018926	490089	rs12195446	6	121893258	T	C	0.0510089	0.0318046	0.108753	31.1173
spine	BMFF	Type 2 diabetes	ebi-a-GCST90018926	490089	rs12309	17	38175462	T	C	0.0533781	0.0316828	0.0920334	33.0516
spine	BMFF	Type 2 diabetes	ebi-a-GCST90018926	490089	rs12636458	3	12589685	T	C	0.0521639	0.032008	0.103162	48.4185
spine	BMFF	Type 2 diabetes	ebi-a-GCST90018926	490089	rs1265565	12	111715197	T	C	0.0552113	0.0316292	0.0808839	48.5392
spine	BMFF	Type 2 diabetes	ebi-a-GCST90018926	490089	rs1271044	15	83512253	A	G	0.0503919	0.0316674	0.111546	31.8757
spine	BMFF	Type 2 diabetes	ebi-a-GCST90018926	490089	rs12714874	3	12719928	T	C	0.0529629	0.0317822	0.095627	40.0198
spine	BMFF	Type 2 diabetes	ebi-a-GCST90018926	490089	rs13076933	3	12327431	G	T	0.0508293	0.0316514	0.108293	31.7146
spine	BMFF	Type 2 diabetes	ebi-a-GCST90018926	490089	rs13078017	3	12297989	C	T	0.0499294	0.0314606	0.112502	47.3407
spine	BMFF	Type 2 diabetes	ebi-a-GCST90018926	490089	rs145096717	13	28761592	A	G	0.0527992	0.0317381	0.0961939	30.1096
spine	BMFF	Type 2 diabetes	ebi-a-GCST90018926	490089	rs146441529	1	65916114	C	A	0.0536118	0.0317064	0.090859	34.8194
spine	BMFF	Type 2 diabetes	ebi-a-GCST90018926	490089	rs147070788	3	12489857	A	G	0.0498543	0.0312817	0.110998	32.0915
spine	BMFF	Type 2 diabetes	ebi-a-GCST90018926	490089	rs1584063	3	12266855	A	G	0.0470672	0.0315704	0.135997	54.9576
spine	BMFF	Type 2 diabetes	ebi-a-GCST90018926	490089	rs16886293	6	168313366	A	G	0.0525902	0.0318179	0.0983616	35.0183
spine	BMFF	Type 2 diabetes	ebi-a-GCST90018926	490089	rs17145750	7	73026378	T	C	0.0589929	0.0309309	0.0564885	31.9944
spine	BMFF	Type 2 diabetes	ebi-a-GCST90018926	490089	rs17448335	1	66195595	G	A	0.051997	0.0317408	0.101385	35.5745
spine	BMFF	Type 2 diabetes	ebi-a-GCST90018926	490089	rs17601876	15	51553909	G	A	0.0510209	0.0317719	0.108307	35.6186
spine	BMFF	Type 2 diabetes	ebi-a-GCST90018926	490089	rs182569	3	12259813	G	A	0.05256	0.031861	0.0990112	39.2741
spine	BMFF	Type 2 diabetes	ebi-a-GCST90018926	490089	rs1962515	3	12611269	C	T	0.0552203	0.0320265	0.0846704	119.37
spine	BMFF	Type 2 diabetes	ebi-a-GCST90018926	490089	rs2145943	20	38563245	G	A	0.0543997	0.0317851	0.086992	38.5252
spine	BMFF	Type 2 diabetes	ebi-a-GCST90018926	490089	rs2249407	3	12494794	A	C	0.04806	0.0313178	0.124885	41.1816
spine	BMFF	Type 2 diabetes	ebi-a-GCST90018926	490089	rs2305482	17	38140927	C	A	0.0543401	0.0317656	0.0871441	35.5846
spine	BMFF	Type 2 diabetes	ebi-a-GCST90018926	490089	rs2332462	14	25459482	C	T	0.05374	0.0318548	0.0915979	45.7985
spine	BMFF	Type 2 diabetes	ebi-a-GCST90018926	490089	rs2348194	3	12575590	T	A	0.0543966	0.0317824	0.0869824	46.244
spine	BMFF	Type 2 diabetes	ebi-a-GCST90018926	490089	rs2378715	9	89331137	G	A	0.0526159	0.0318542	0.0985813	43.6791
spine	BMFF	Type 2 diabetes	ebi-a-GCST90018926	490089	rs245143	5	55808149	G	A	0.0613833	0.0307777	0.0461078	34.4989
spine	BMFF	Type 2 diabetes	ebi-a-GCST90018926	490089	rs2562541	5	36540381	G	A	0.0512699	0.0317455	0.106304	32.1966
spine	BMFF	Type 2 diabetes	ebi-a-GCST90018926	490089	rs2648312	3	12547147	G	A	0.0522416	0.0321364	0.10403	131.558
spine	BMFF	Type 2 diabetes	ebi-a-GCST90018926	490089	rs2737265	8	116667634	G	A	0.0506711	0.0317408	0.110399	31.7558
spine	BMFF	Type 2 diabetes	ebi-a-GCST90018926	490089	rs2811388	3	128018447	G	A	0.0541007	0.0317083	0.0879705	39.7641
spine	BMFF	Type 2 diabetes	ebi-a-GCST90018926	490089	rs2811477	3	127898783	T	C	0.0537143	0.0317387	0.0905715	40.5717
spine	BMFF	Type 2 diabetes	ebi-a-GCST90018926	490089	rs28496749	17	38133545	T	C	0.053373	0.0317074	0.0923175	44.9776
spine	BMFF	Type 2 diabetes	ebi-a-GCST90018926	490089	rs28557115	6	121793599	A	T	0.0523351	0.0317117	0.0988738	32.6249
spine	BMFF	Type 2 diabetes	ebi-a-GCST90018926	490089	rs28595399	3	12500065	C	T	0.0501498	0.0318385	0.115226	62.2423
spine	BMFF	Type 2 diabetes	ebi-a-GCST90018926	490089	rs2921193	3	12441507	A	G	0.0504502	0.0317294	0.111832	33.0631
spine	BMFF	Type 2 diabetes	ebi-a-GCST90018926	490089	rs2959273	3	12442731	G	A	0.0489307	0.0316372	0.121955	37.548
spine	BMFF	Type 2 diabetes	ebi-a-GCST90018926	490089	rs2960421	3	12322628	G	A	0.0483541	0.0317748	0.128065	48.5514
spine	BMFF	Type 2 diabetes	ebi-a-GCST90018926	490089	rs310756	3	12277612	T	C	0.0506562	0.0317691	0.110822	39.6553
spine	BMFF	Type 2 diabetes	ebi-a-GCST90018926	490089	rs34200279	1	66013531	A	G	0.0537808	0.0316766	0.0895443	32.7357
spine	BMFF	Type 2 diabetes	ebi-a-GCST90018926	490089	rs344812	19	45791838	C	A	0.0554152	0.0313705	0.0773163	40.4687
spine	BMFF	Type 2 diabetes	ebi-a-GCST90018926	490089	rs34639530	19	1186929	T	G	0.0495403	0.0314537	0.115251	34.7511
spine	BMFF	Type 2 diabetes	ebi-a-GCST90018926	490089	rs35500465	19	1158884	A	G	0.0493234	0.0313709	0.115889	32.1697
spine	BMFF	Type 2 diabetes	ebi-a-GCST90018926	490089	rs35914442	8	61636887	G	A	0.0490289	0.0317475	0.122507	34.8129
spine	BMFF	Type 2 diabetes	ebi-a-GCST90018926	490089	rs3729931	3	12626516	A	G	0.0499437	0.0319027	0.117466	102.16
spine	BMFF	Type 2 diabetes	ebi-a-GCST90018926	490089	rs3809272	12	111800258	A	G	0.0527338	0.0317712	0.0969552	33.6062
spine	BMFF	Type 2 diabetes	ebi-a-GCST90018926	490089	rs3907022	17	38134889	C	T	0.0551555	0.0318003	0.0828409	49.2184
spine	BMFF	Type 2 diabetes	ebi-a-GCST90018926	490089	rs4256108	3	12503639	A	G	0.0565284	0.0317258	0.0747849	76.3204
spine	BMFF	Type 2 diabetes	ebi-a-GCST90018926	490089	rs4449583	5	1284135	T	C	0.0530123	0.0317036	0.0945	31.4049
spine	BMFF	Type 2 diabetes	ebi-a-GCST90018926	490089	rs4484459	5	36492502	T	A	0.05293	0.0317972	0.0959898	73.3632
spine	BMFF	Type 2 diabetes	ebi-a-GCST90018926	490089	rs4498025	3	12481375	T	C	0.0557437	0.0316373	0.0780761	41.2232
spine	BMFF	Type 2 diabetes	ebi-a-GCST90018926	490089	rs4518111	3	12377344	C	A	0.0469355	0.0308435	0.128077	63.9234
spine	BMFF	Type 2 diabetes	ebi-a-GCST90018926	490089	rs455660	5	55816888	C	T	0.0647909	0.030011	0.0308578	36.0918
spine	BMFF	Type 2 diabetes	ebi-a-GCST90018926	490089	rs4641648	14	54643363	A	G	0.0552492	0.0316854	0.0812144	30.4726
spine	BMFF	Type 2 diabetes	ebi-a-GCST90018926	490089	rs4708612	6	168343611	A	G	0.0524404	0.031898	0.100176	95.1411
spine	BMFF	Type 2 diabetes	ebi-a-GCST90018926	490089	rs4763832	12	12622136	G	A	0.0514211	0.0317648	0.105489	30.7816
spine	BMFF	Type 2 diabetes	ebi-a-GCST90018926	490089	rs4766897	12	112179471	C	T	0.0553305	0.0316752	0.0806713	60.3694
spine	BMFF	Type 2 diabetes	ebi-a-GCST90018926	490089	rs4807624	19	1167158	G	A	0.0490206	0.0315297	0.120007	51.0118
spine	BMFF	Type 2 diabetes	ebi-a-GCST90018926	490089	rs4807632	19	1171020	G	A	0.0479753	0.0315396	0.128231	32.1443
spine	BMFF	Type 2 diabetes	ebi-a-GCST90018926	490089	rs4959678	6	2503173	A	C	0.0537761	0.0317891	0.0907121	38.4577
spine	BMFF	Type 2 diabetes	ebi-a-GCST90018926	490089	rs5005248	1	162160153	A	T	0.0526929	0.0317124	0.0965957	30.9497
spine	BMFF	Type 2 diabetes	ebi-a-GCST90018926	490089	rs524327	6	168199504	T	C	0.0538765	0.0317245	0.0894584	41.6983
spine	BMFF	Type 2 diabetes	ebi-a-GCST90018926	490089	rs55837381	20	38556466	A	G	0.0530823	0.0318189	0.0952641	36.9168
spine	BMFF	Type 2 diabetes	ebi-a-GCST90018926	490089	rs56207616	19	1149105	C	A	0.0475941	0.0312814	0.128139	37.6084
spine	BMFF	Type 2 diabetes	ebi-a-GCST90018926	490089	rs58691354	3	12497594	T	C	0.0523626	0.0319901	0.101665	53.1547
spine	BMFF	Type 2 diabetes	ebi-a-GCST90018926	490089	rs60662154	3	12631442	G	A	0.0510639	0.031902	0.109455	91.2574
spine	BMFF	Type 2 diabetes	ebi-a-GCST90018926	490089	rs60671871	9	137112898	G	A	0.053193	0.0317113	0.0934613	41.5469
spine	BMFF	Type 2 diabetes	ebi-a-GCST90018926	490089	rs60906625	12	26430452	A	G	0.0567849	0.0315333	0.0717357	38.2704
spine	BMFF	Type 2 diabetes	ebi-a-GCST90018926	490089	rs6129460	20	38634831	T	C	0.0554828	0.0316895	0.0799761	36.3596
spine	BMFF	Type 2 diabetes	ebi-a-GCST90018926	490089	rs61755579	14	50655307	T	C	0.0516487	0.0316954	0.1032	32.413
spine	BMFF	Type 2 diabetes	ebi-a-GCST90018926	490089	rs61979909	14	25575618	A	G	0.0515959	0.0318117	0.104821	30.345
spine	BMFF	Type 2 diabetes	ebi-a-GCST90018926	490089	rs626844	6	168324377	C	T	0.0514218	0.0318076	0.105954	48.5378
spine	BMFF	Type 2 diabetes	ebi-a-GCST90018926	490089	rs6487672	12	28423346	T	G	0.0529891	0.0318271	0.0959318	32.7578
spine	BMFF	Type 2 diabetes	ebi-a-GCST90018926	490089	rs6510596	19	1099506	T	G	0.0508795	0.0317397	0.108929	29.8837
spine	BMFF	Type 2 diabetes	ebi-a-GCST90018926	490089	rs6667615	1	66162630	G	A	0.0515618	0.0320242	0.107379	66.2171
spine	BMFF	Type 2 diabetes	ebi-a-GCST90018926	490089	rs6684375	1	22706434	T	C	0.0565684	0.0316587	0.0739661	44.429
spine	BMFF	Type 2 diabetes	ebi-a-GCST90018926	490089	rs6763925	3	12515602	C	T	0.0497958	0.0318194	0.117594	100.1
spine	BMFF	Type 2 diabetes	ebi-a-GCST90018926	490089	rs6929637	6	168351078	G	C	0.0519513	0.0317289	0.101558	54.88
spine	BMFF	Type 2 diabetes	ebi-a-GCST90018926	490089	rs709159	3	12481203	A	C	0.0539097	0.0318402	0.0904306	39.9221
spine	BMFF	Type 2 diabetes	ebi-a-GCST90018926	490089	rs709166	3	12511652	A	G	0.0527738	0.031884	0.0978876	67.1834
spine	BMFF	Type 2 diabetes	ebi-a-GCST90018926	490089	rs713178	3	12615984	C	T	0.0526741	0.0317158	0.0967501	33.959
spine	BMFF	Type 2 diabetes	ebi-a-GCST90018926	490089	rs7137828	12	111932800	T	C	0.0583774	0.0314989	0.0638376	93.0422
spine	BMFF	Type 2 diabetes	ebi-a-GCST90018926	490089	rs72915617	18	46368276	G	C	0.0532042	0.0317649	0.0939466	35.6072
spine	BMFF	Type 2 diabetes	ebi-a-GCST90018926	490089	rs72915668	18	46390047	G	T	0.0509117	0.0319745	0.111327	48.9541
spine	BMFF	Type 2 diabetes	ebi-a-GCST90018926	490089	rs72966926	18	57328396	A	G	0.0542709	0.0316422	0.0863191	29.9978
spine	BMFF	Type 2 diabetes	ebi-a-GCST90018926	490089	rs73029206	3	12494894	G	A	0.0502555	0.0316683	0.112528	42.088
spine	BMFF	Type 2 diabetes	ebi-a-GCST90018926	490089	rs73036519	19	45748362	C	G	0.0598135	0.0311763	0.0550402	78.0161
spine	BMFF	Type 2 diabetes	ebi-a-GCST90018926	490089	rs7521269	1	162142763	A	G	0.0516851	0.0319059	0.105248	37.941
spine	BMFF	Type 2 diabetes	ebi-a-GCST90018926	490089	rs7521292	1	155941685	T	A	0.0525344	0.0317126	0.0976047	30.7354
spine	BMFF	Type 2 diabetes	ebi-a-GCST90018926	490089	rs752508	19	1168753	A	G	0.0453596	0.0314066	0.148664	57.4915
spine	BMFF	Type 2 diabetes	ebi-a-GCST90018926	490089	rs7590479	2	101759938	T	C	0.0537814	0.0317589	0.0903746	30.9691
spine	BMFF	Type 2 diabetes	ebi-a-GCST90018926	490089	rs76428106	13	28604007	C	T	0.0533671	0.0317631	0.0929265	46.0902
spine	BMFF	Type 2 diabetes	ebi-a-GCST90018926	490089	rs78804134	12	28266382	G	A	0.0514055	0.0318553	0.106589	42.5903
spine	BMFF	Type 2 diabetes	ebi-a-GCST90018926	490089	rs79260952	3	12508161	A	G	0.0508767	0.0317983	0.109603	64.6576
spine	BMFF	Type 2 diabetes	ebi-a-GCST90018926	490089	rs7969023	12	26803949	C	T	0.0509876	0.0317979	0.108827	42.8709
spine	BMFF	Type 2 diabetes	ebi-a-GCST90018926	490089	rs7975017	12	26428793	C	T	0.0569303	0.0314886	0.0706114	34.2915
spine	BMFF	Type 2 diabetes	ebi-a-GCST90018926	490089	rs892225	19	1152656	G	A	0.0471712	0.0312128	0.130718	33.1091
spine	BMFF	Type 2 diabetes	ebi-a-GCST90018926	490089	rs9303283	17	38192633	T	C	0.0540082	0.0317748	0.0891835	32.2021
spine	BMFF	Type 2 diabetes	ebi-a-GCST90018926	490089	rs9503213	6	2501628	T	C	0.0528732	0.0317436	0.0957861	30.4799
spine	BMFF	Type 2 diabetes	ebi-a-GCST90018926	490089	rs9659701	1	66043564	A	G	0.0532839	0.0317298	0.093093	31.2731
spine	BMFF	Type 2 diabetes	ebi-a-GCST90018926	490089	rs9809905	3	12500651	G	T	0.0543061	0.0316955	0.0866438	31.5513
spine	BMFF	Type 2 diabetes	ebi-a-GCST90018926	490089	rs9855183	3	12618262	T	C	0.051842	0.0317911	0.102952	37.4919
spine	BMFF	Type 2 diabetes	ebi-a-GCST90018926	490089	rs9985266	3	12803162	C	T	0.0505074	0.0317123	0.111233	35.5382
spine	BMFF	Type 2 diabetes	ebi-a-GCST90018926	490089	All	NA	NA	NA	NA	0.0526092	0.031531	0.0952179	NA
