# Supplementary material for: Clinical implications of bone marrow adiposity identified by phenome-wide association and Mendelian randomization in the UK Biobank
Source: Nat Commun. 2025 Sep 23;16:8332. doi: 10.1038/s41467-025-63395-1 (PMC12457654; doi:10.1038/s41467-025-63395-1)
Supplement: Supplementary file 34 — Supplementary Data 32 [file 41467_2025_63395_MOESM34_ESM.xlsx]

## Sheet: Supplementary Data 32
Supplementary Data 32. Comparison of MR results for Osteoporosis in BMFF with/without BMI adjustment (r2<0.001)
Bone region	Method	nSNPs_noBMI	Beta_noBMI	SE_noBMI	P-value_noBMI	FDR-Q_noBMI	OR_noBMI	OR_95%CI_L_noBMI	OR_95%CI_U_noBMI	nSNPs_BMI	Beta_BMI	SE_BMI	P-value_BMI	FDR-Q_BMI	OR_BMI	OR_95%CI_L_BMI	OR_95%CI_U_BMI	Beta_diff	OR_diff	FDR-Q_diff
Femoral head	MR Horse	15	0.468	0.273	0.0864763	0.2688	1.5968	0.936131	2.72372	15	0.435	0.267	0.103268	0.206536	1.54496	0.937067	2.63004	-0.033	-0.0518343	-0.0622643
Femoral head	IVW	15	0.244329	0.242448	0.313571	0.528	1.27676	0.793843	2.05346	15	0.221982	0.225147	0.324161	0.409466	1.24855	0.803076	1.94113	-0.0223466	-0.028215	-0.118534
Femoral head	MR Egger	15	0.767597	1.13589	0.511032	0.645474	2.15458	0.232527	19.9643	15	1.92919	0.822569	0.0355342	0.0947578	6.88396	1.37295	34.5162	1.1616	4.72937	-0.550716
Femoral head	Weighted median	15	0.0894871	0.180693	0.620427	0.744	1.09361	0.767459	1.55838	15	0.0702105	0.174723	0.687803	0.786061	1.07273	0.761666	1.51084	-0.0192766	-0.0208793	0.0420606
Femoral head	Simple mode	15	-0.0393747	0.34266	0.910149	0.986	0.96139	0.491158	1.88182	15	0.005902	0.331924	0.986064	0.986064	1.00592	0.524836	1.92798	0.0452767	0.044529	6.43675e-05
Femoral head	Weighted mode	15	-0.0248375	0.397637	0.951077	0.986	0.975468	0.447443	2.12661	15	-0.007455	0.365942	0.984034	0.986064	0.992573	0.48447	2.03357	0.0173825	0.0171043	6.43675e-05
Total hip	MR Horse	22	0.188	0.143	0.188616	0.404	1.20683	0.916677	1.59999	28	0.18	0.144	0.2113	0.30545	1.19722	0.902127	1.5952	-0.008	-0.00961615	-0.0985503
Total hip	IVW	22	0.527974	0.190442	0.00556525	0.02228	1.69549	1.16732	2.46266	28	0.559197	0.171183	0.00108819	0.00522333	1.74927	1.25067	2.44664	0.0312234	0.0537742	-0.0170567
Total hip	MR Egger	22	0.994389	0.597996	0.111932	0.2688	2.70307	0.837207	8.72735	28	1.25293	0.496626	0.0180938	0.0620358	3.50058	1.32253	9.26567	0.258541	0.797511	-0.206764
Total hip	Weighted median	22	0.216297	0.13592	0.11153	0.2688	1.24147	0.951128	1.62044	28	0.207895	0.120741	0.0851018	0.185677	1.23108	0.971652	1.55978	-0.00840186	-0.010387	-0.0831232
Total hip	Simple mode	22	-0.145077	0.174771	0.41582	0.554667	0.864956	0.614082	1.21832	28	-0.110454	0.164213	0.506901	0.608281	0.895427	0.649007	1.23541	0.0346228	0.0304716	0.0536147
Total hip	Weighted mode	22	-0.00292007	0.168045	0.9863	0.986	0.997084	0.71728	1.38604	28	-0.00930494	0.177104	0.958486	0.986064	0.990738	0.700172	1.40189	-0.00638487	-0.00634597	6.43675e-05
Diaphysis	MR Horse	19	0.852	0.142	1.97318e-09	2.364e-08	2.34433	1.77358	3.09875	19	0.775	0.152	3.42023e-07	2.73618e-06	2.17059	1.62418	2.93586	-0.077	-0.173739	2.71254e-06
Diaphysis	IVW	19	0.885228	0.152305	6.16573e-09	4.936e-08	2.42354	1.79806	3.26659	19	0.8414	0.159074	1.2274e-07	1.47288e-06	2.31961	1.69828	3.16827	-0.0438275	-0.103924	1.42352e-06
Diaphysis	MR Egger	19	0.898957	0.515449	0.0992071	0.2688	2.45704	0.89465	6.74794	19	1.22078	0.49397	0.0243302	0.0729905	3.38985	1.28737	8.92598	0.321827	0.932806	-0.19581
Diaphysis	Weighted median	19	0.925092	0.124176	9.34518e-14	2.244e-12	2.5221	1.97725	3.21709	19	0.914285	0.127245	6.7092e-13	1.6104e-11	2.49499	1.94427	3.20171	-0.0108068	-0.0271092	1.386e-11
Diaphysis	Simple mode	19	0.967459	0.215271	0.000280597	0.001686	2.63125	1.72552	4.0124	19	0.812473	0.220997	0.00172708	0.00690832	2.25348	1.46129	3.47511	-0.154986	-0.377775	0.00522232
Diaphysis	Weighted mode	19	0.996139	0.245634	0.000742406	0.0035616	2.70781	1.67313	4.38234	19	0.897842	0.221152	0.000735047	0.00441028	2.4543	1.59104	3.78596	-0.098297	-0.253506	0.000848684
Spine	MR Horse	34	-0.081	0.087	0.351836	0.528	0.922194	0.78036	1.09636	34	-0.11	0.08	0.169131	0.27076	0.895834	0.764908	1.05338	-0.029	-0.0263596	-0.25724
Spine	IVW	34	-0.00224076	0.110177	0.983774	0.986	0.997762	0.803975	1.23826	34	-0.123054	0.0815697	0.131406	0.242596	0.884216	0.753572	1.03751	-0.120814	-0.113546	-0.743404
Spine	MR Egger	34	-0.537808	0.41286	0.201995	0.404	0.584027	0.260016	1.3118	34	-0.614647	0.302563	0.0505815	0.121396	0.540832	0.298893	0.978608	-0.0768392	-0.0431954	-0.282604
Spine	Weighted median	34	-0.0956872	0.101628	0.346427	0.528	0.908748	0.744622	1.10905	34	-0.141045	0.102601	0.169225	0.27076	0.86845	0.710246	1.06189	-0.0453581	-0.0402983	-0.25724
Spine	Simple mode	34	-0.212796	0.249125	0.399167	0.554667	0.808321	0.496049	1.31717	34	-0.287859	0.286942	0.323067	0.409466	0.749868	0.427302	1.31594	-0.0750625	-0.0584533	-0.1452
Spine	Weighted mode	34	-0.253876	0.240117	0.298052	0.528	0.775788	0.484565	1.24204	34	-0.350241	0.277878	0.21636	0.30545	0.704518	0.408656	1.21458	-0.0963654	-0.07127	-0.22255
