# Supplementary material for: Clinical implications of bone marrow adiposity identified by phenome-wide association and Mendelian randomization in the UK Biobank
Source: Nat Commun. 2025 Sep 23;16:8332. doi: 10.1038/s41467-025-63395-1 (PMC12457654; doi:10.1038/s41467-025-63395-1)
Supplement: Supplementary file 35 — Supplementary Data 33 [file 41467_2025_63395_MOESM35_ESM.xlsx]

## Sheet: Supplementary Data 33
Supplementary Data 33. Comparison of MR results for Fractures in BMFF with/without BMI adjustment (r2<0.001)
	Method	nSNPs_noBMI	Beta_noBMI	SE_noBMI	P-value_noBMI	FDR-Q_noBMI	OR_noBMI	OR_95%CI_L_noBMI	OR_95%CI_U_noBMI	nSNPs_BMI	Beta_BMI	SE_BMI	P-value_BMI	FDR-Q_BMI	OR_BMI	OR_95%CI_L_BMI	OR_95%CI_U_BMI	Beta_diff	OR_diff	FDR-Q_diff
Femoral head	MR Egger	15	0.472637	0.509719	0.370693	0.5565	1.60422	0.59072	4.35657	15	0.188	0.109	0.0845688	0.280561	1.20683	0.970446	1.49631	-0.284637	-0.397385	-0.275939
Femoral head	Weighted median	15	0.261824	0.137042	0.0560643	0.1683	1.2993	0.993244	1.69966	15	0.214498	0.100802	0.0333438	0.280561	1.23924	1.01707	1.50994	-0.0473265	-0.0600589	0.112261
Femoral head	IVW	15	0.263627	0.108604	0.0152071	0.1216	1.30164	1.05207	1.61041	15	0.704707	0.40468	0.10521	0.280561	2.02325	0.915334	4.4722	0.44108	0.721612	0.158961
Femoral head	Simple mode	15	0.265744	0.246375	0.298993	0.4784	1.3044	0.804808	2.11412	15	0.251677	0.130309	0.053436	0.280561	1.28618	0.996278	1.66044	-0.0140675	-0.0182212	-0.197839
Femoral head	Weighted mode	15	0.270738	0.245319	0.288367	0.4784	1.31093	0.810514	2.12031	15	0.303362	0.235609	0.218775	0.344726	1.35441	0.853482	2.14933	0.0326241	0.0434733	-0.133674
Femoral head	MR Horse	15	0.265	0.099	0.00743362	0.1216	1.30343	1.07144	1.58407	15	0.308149	0.244528	0.228205	0.344726	1.3609	0.842716	2.19773	0.0431493	0.0574731	0.223126
Total hip	MR Horse	22	0.138	0.069	0.0455003	0.1683	1.14798	1.00501	1.31259	28	0.114	0.067	0.0888505	0.280561	1.12075	0.979219	1.28403	-0.024	-0.0272234	0.112261
Total hip	IVW	22	0.119811	0.073214	0.101746	0.272	1.12728	0.97659	1.30123	28	0.106325	0.0621792	0.087269	0.280561	1.11218	0.984574	1.25633	-0.0134855	-0.0150999	0.00856116
Total hip	MR Egger	22	0.121244	0.233761	0.609686	0.7668	1.1289	0.71396	1.785	28	0.232577	0.186024	0.222344	0.344726	1.26185	0.876314	1.817	0.111333	0.132948	-0.422074
Total hip	Weighted median	22	0.199008	0.098728	0.043829	0.1683	1.22019	1.00552	1.4807	28	0.199747	0.088851	0.0245688	0.280561	1.22109	1.02593	1.45338	0.000739212	0.000902314	0.112261
Total hip	Simple mode	22	0.199879	0.15956	0.224088	0.413538	1.22126	0.893278	1.66965	28	0.184991	0.150274	0.228928	0.344726	1.20321	0.896242	1.61531	-0.0148877	-0.018047	-0.0688121
Total hip	Weighted mode	22	0.203706	0.13537	0.147268	0.34	1.22594	0.94024	1.59845	28	0.217653	0.126239	0.0961178	0.280561	1.24316	0.970663	1.59215	0.0139473	0.0172183	-0.0594388
Diaphysis	MR Horse	19	0.155	0.076	0.0414028	0.1683	1.16766	1.00602	1.35391	19	0.086	0.079	0.276327	0.390109	1.08981	0.937067	1.27252	-0.069	-0.0778516	0.221809
Diaphysis	IVW	19	0.187894	0.0754402	0.0127515	0.1216	1.20671	1.04084	1.399	19	0.111357	0.0770303	0.148284	0.344726	1.11779	0.961152	1.29996	-0.0765374	-0.0889121	0.223126
Diaphysis	MR Egger	19	0.165859	0.255259	0.524527	0.7	1.18041	0.715732	1.94676	19	0.397831	0.232466	0.105199	0.280561	1.48859	0.943836	2.34777	0.231972	0.308186	-0.419439
Diaphysis	Weighted median	19	0.176692	0.0903518	0.050512	0.1683	1.19326	0.999603	1.42444	19	0.127313	0.094008	0.175648	0.344726	1.13577	0.944648	1.36557	-0.0493795	-0.0574916	0.176426
Diaphysis	Simple mode	19	0.226361	0.158412	0.170147	0.34	1.25403	0.919315	1.71061	19	0.100511	0.158778	0.534677	0.712903	1.10574	0.810022	1.50941	-0.12585	-0.148293	0.372903
Diaphysis	Weighted mode	19	0.208541	0.140985	0.156383	0.34	1.23188	0.934457	1.62397	19	0.151234	0.121669	0.229818	0.344726	1.16327	0.91646	1.47655	-0.0573066	-0.0686101	0.0047264
Spine	MR Horse	34	0.018	0.06	0.764177	0.833455	1.01816	0.903933	1.14683	34	-0.008	0.061	0.895659	0.910149	0.992032	0.882497	1.12075	-0.026	-0.0261311	0.0766941
Spine	IVW	34	0.0135497	0.058247	0.816052	0.851478	1.01364	0.904282	1.13623	34	-0.0197397	0.0574077	0.730958	0.87715	0.980454	0.876114	1.09722	-0.0332894	-0.0331881	0.0256718
Spine	MR Egger	34	-0.0804846	0.223685	0.721352	0.824	0.922669	0.59517	1.43038	34	-0.0281566	0.21878	0.898402	0.910149	0.972236	0.633202	1.4928	0.052328	0.049567	0.0861486
Spine	Weighted median	34	0.0412437	0.0878372	0.638679	0.7668	1.04211	0.87729	1.23789	34	0.00929237	0.0823419	0.910149	0.910149	1.00934	0.858904	1.18611	-0.0319513	-0.0327703	0.143349
Spine	Simple mode	34	-0.0362896	0.200497	0.857476	0.857	0.964361	0.650988	1.42859	34	-0.0515289	0.187297	0.78494	0.897074	0.949776	0.657947	1.37104	-0.0152393	-0.0145847	0.0400744
Spine	Weighted mode	34	0.157203	0.188554	0.410429	0.578824	1.17023	0.808671	1.69345	34	0.0760732	0.177172	0.670441	0.846873	1.07904	0.762476	1.52704	-0.0811293	-0.0911911	0.26805
