# Supplementary material for: Clinical implications of bone marrow adiposity identified by phenome-wide association and Mendelian randomization in the UK Biobank
Source: Nat Commun. 2025 Sep 23;16:8332. doi: 10.1038/s41467-025-63395-1 (PMC12457654; doi:10.1038/s41467-025-63395-1)
Supplement: Supplementary file 36 — Supplementary Data 34 [file 41467_2025_63395_MOESM36_ESM.xlsx]

## Sheet: Supplementary Data 34
Supplementary Data 34. Comparison of MR results for T2D in BMFF with/without BMI adjustment (r2<0.001)
Bone region	Method	nSNPs_noBMI	Beta_noBMI	SE_noBMI	P-value_noBMI	FDR-Q_noBMI	OR_noBMI	OR_95%CI_L_noBMI	OR_95%CI_U_noBMI	nSNPs_BMI	Beta_BMI	SE_BMI	P-value_BMI	FDR-Q_BMI	OR_BMI	OR_95%CI_L_BMI	OR_95%CI_U_BMI	Beta_diff	OR_diff	FDR-Q_diff
Femoral head	MR Horse	15	0.035	0.061	0.566123	0.821333	1.03562	0.919431	1.16416	15	0.072	0.054	0.182422	0.397091	0.930531	0.967539	1.19722	0.037	-0.105089	-0.424242
Femoral head	IVW	15	0.0822672	0.0581586	0.157206	0.394909	1.08575	0.968774	1.21684	15	0.0624137	0.0564974	0.269282	0.496615	1.0644	0.952828	1.18904	-0.0198536	-0.0213433	0.101706
Femoral head	MR Egger	15	0.452612	0.254869	0.0991538	0.394909	1.57241	0.954153	2.59129	15	-0.0144154	0.244587	0.953898	0.978	0.985688	0.610299	1.59198	-0.467028	-0.586726	0.583091
Femoral head	Weighted median	15	0.0848131	0.063356	0.180676	0.394909	1.08851	0.9614	1.23243	15	0.0936427	0.0636947	0.141513	0.3408	1.09817	0.969283	1.24419	0.00882956	0.00965365	-0.0541091
Femoral head	Simple mode	15	0.0517676	0.124659	0.684235	0.864	1.05313	0.824842	1.3446	15	0.111141	0.113323	0.343361	0.5488	1.11755	0.894964	1.3955	0.0593738	0.064422	-0.3152
Femoral head	Weighted mode	15	0.0635198	0.118607	0.600675	0.821333	1.06558	0.844552	1.34446	15	0.119112	0.120233	0.33866	0.5488	1.1265	0.889989	1.42585	0.0555919	0.0609151	-0.272533
Total hip	MR Horse	22	-0.069	0.039	0.0768554	0.394909	0.933327	0.862431	1.00501	26	-0.072	0.035	0.0396725	0.318	0.930531	0.868489	0.997004	-0.003	-0.00279578	-0.0769091
Total hip	IVW	22	-0.105716	0.106158	0.319329	0.546857	0.89968	0.730676	1.10777	26	-0.0677487	0.036318	0.0621211	0.318	0.934495	0.870287	1.00344	0.0379671	0.034815	-0.228857
Total hip	MR Egger	22	-0.456247	0.322431	0.172444	0.394909	0.633657	0.336818	1.1921	26	-0.0919786	0.112259	0.420653	0.594353	0.912125	0.731977	1.13661	0.364269	0.278467	0.199444
Total hip	Weighted median	22	-0.0118767	0.043274	0.783736	0.864	0.988194	0.907834	1.07567	26	-0.0295	0.0401724	0.462745	0.617333	0.970931	0.897414	1.05047	-0.0176233	-0.0172627	-0.246667
Total hip	Simple mode	22	-0.0319512	0.0628302	0.616381	0.821333	0.968554	0.856331	1.09548	26	-0.0215306	0.067913	0.753851	0.861714	0.978699	0.856724	1.11804	0.0104205	0.0101456	0.040381
Total hip	Weighted mode	22	-0.0162654	0.0507148	0.751591	0.864	0.983866	0.890772	1.08669	26	-0.0183517	0.0577866	0.753443	0.861714	0.981816	0.87668	1.09956	-0.00208632	-0.00205052	-0.00228571
Diaphysis	MR Horse	19	-0.045	0.037	0.223903	0.448	0.955997	0.886034	1.0284	19	-0.057	0.035	0.103404	0.317742	0.944594	0.878974	1.01207	-0.012	-0.0114034	-0.130258
Diaphysis	IVW	19	-0.108788	0.0702432	0.121446	0.394909	0.89692	0.781559	1.02931	19	-0.127355	0.0627626	0.0424419	0.317742	0.880421	0.778513	0.995669	-0.0185673	-0.0164998	-0.0771672
Diaphysis	MR Egger	19	-0.41772	0.23105	0.0883447	0.394909	0.658547	0.41871	1.03576	19	-0.361714	0.189757	0.0736755	0.317742	0.696482	0.480159	1.01026	0.0560059	0.0379349	-0.0771672
Diaphysis	Weighted median	19	-0.0788227	0.0403206	0.0505953	0.394909	0.924204	0.853977	1.00021	19	-0.0669946	0.0405377	0.0984025	0.317742	0.9352	0.86377	1.01254	0.0118281	0.0109965	-0.0771672
Diaphysis	Simple mode	19	-0.134414	0.0659602	0.0565425	0.394909	0.874228	0.768207	0.994881	19	-0.118116	0.0639619	0.081304	0.317742	0.888593	0.783894	1.00728	0.0162977	0.0143647	-0.0771672
Diaphysis	Weighted mode	19	-0.0893667	0.0505021	0.093738	0.394909	0.91451	0.828324	1.00966	19	-0.0924848	0.0543306	0.105914	0.317742	0.911663	0.819572	1.0141	-0.00311805	-0.00284704	-0.0771672
Spine	MR Horse	34	0.029	0.04	0.468452	0.7488	1.02942	0.950279	1.11516	35	0.034	0.041	0.406953	0.594353	1.03458	0.953134	1.12187	0.005	0.00516001	-0.154447
Spine	IVW	34	0.00426016	0.0490777	0.930827	0.931	1.00427	0.912167	1.10567	35	0.00643001	0.0452472	0.886994	0.967636	1.00645	0.921037	1.09978	0.00216985	0.00218148	0.0366364
Spine	MR Egger	34	0.0513325	0.192614	0.79156	0.864	1.05267	0.721668	1.5355	35	-0.00487895	0.179047	0.978425	0.978	0.995133	0.700604	1.41348	-0.0562114	-0.0575399	0.114
Spine	Weighted median	34	0.0615204	0.0411466	0.134876	0.394909	1.06345	0.981055	1.15277	35	0.06317	0.0424262	0.136504	0.3408	1.06521	0.980213	1.15757	0.00164961	0.00175573	-0.0541091
Spine	Simple mode	34	-0.0130717	0.0779458	0.867841	0.905739	0.987013	0.847177	1.14993	35	0.0383031	0.0821156	0.643866	0.813474	1.03905	0.884579	1.22049	0.0513748	0.0520328	-0.0922654
Spine	Weighted mode	34	0.0659618	0.0581777	0.265049	0.489231	1.06819	0.95307	1.19721	35	0.0779256	0.0621706	0.218606	0.438	1.08104	0.957022	1.22113	0.0119638	0.0128563	-0.0512308
