# Supplementary material for: Clinical implications of bone marrow adiposity identified by phenome-wide association and Mendelian randomization in the UK Biobank
Source: Nat Commun. 2025 Sep 23;16:8332. doi: 10.1038/s41467-025-63395-1 (PMC12457654; doi:10.1038/s41467-025-63395-1)
Supplement: Supplementary file 37 — Supplementary Data 35 [file 41467_2025_63395_MOESM37_ESM.xlsx]

## Sheet: Supplementary Data 35
Supplementary Data 35. Incident cases of 'Fracture' PheCODE analyzed in main (incident) Obs-PheWAS
PheCODE	Description	Group	Femoral head				Total hip				Diaphysis				Spine
			n_cases	n_controls	n_total	rate	n_cases	n_controls	n_total	rate	n_cases	n_controls	n_total	rate	n_cases	n_controls	n_total	rate
733.8	Malunion and nonunion of fracture	musculoskeletal	20	43035	43055	0.000464522	21	42885	42906	0.000489442	19	41880	41899	0.000453471	20	46031	46051	0.000434301
743.2	Pathologic fracture	musculoskeletal	11	44090	44101	0.000249427	12	43933	43945	0.000273069	10	42916	42926	0.000232959	11	47145	47156	0.000233268
743.21	Pathologic fracture of vertebrae	musculoskeletal	32	44090	44122	0.000725262	34	43933	43967	0.000773307	29	42916	42945	0.000675282	36	47145	47181	0.000763019
743.4	Stress fracture	musculoskeletal	2	44090	44092	4.54e-05	2	43933	43935	4.55e-05	2	42916	42918	4.66e-05	2	47145	47147	4.24e-05
800	Fracture of lower limb	injuries & poisonings	65	43119	43184	0.00150519	67	42995	43062	0.0015559	66	41974	42040	0.00156993	71	46089	46160	0.00153813
800.1	Fracture of neck of femur	injuries & poisonings	117	43119	43236	0.00270608	114	42995	43109	0.00264446	109	41974	42083	0.00259012	127	46089	46216	0.00274797
800.2	Fracture of unspecified part of femur	injuries & poisonings	34	43119	43153	0.000787894	34	42995	43029	0.000790165	33	41974	42007	0.000785583	36	46089	46125	0.000780488
800.3	Fracture of tibia and fibula	injuries & poisonings	25	43119	43144	0.000579455	26	42995	43021	0.000604356	26	41974	42000	0.000619048	27	46089	46116	0.00058548
800.4	Fracture of patella	injuries & poisonings	15	43119	43134	0.000347754	14	42995	43009	0.000325513	14	41974	41988	0.000333429	15	46089	46104	0.000325351
801	Fracture of ankle and foot	injuries & poisonings	36	43119	43155	0.000834202	30	42995	43025	0.000697269	33	41974	42007	0.000785583	38	46089	46127	0.000823813
801.1	Fracture of foot	injuries & poisonings	3	43119	43122	6.96e-05	3	42995	42998	6.98e-05	3	41974	41977	7.15e-05	3	46089	46092	6.51e-05
802	Fracture of pelvis	injuries & poisonings	34	43119	43153	0.000787894	37	42995	43032	0.000859825	32	41974	42006	0.000761796	40	46089	46129	0.000867133
803	Fracture of upper limb	injuries & poisonings	10	43119	43129	0.000231863	10	42995	43005	0.000232531	10	41974	41984	0.000238186	9	46089	46098	0.000195236
803.1	Fracture of humerus	injuries & poisonings	50	43119	43169	0.00115824	52	42995	43047	0.00120798	49	41974	42023	0.00116603	54	46089	46143	0.00117027
803.2	Fracture of radius and ulna	injuries & poisonings	170	43119	43289	0.0039271	170	42995	43165	0.00393838	171	41974	42145	0.00405742	176	46089	46265	0.00380417
803.3	Fracture of clavicle or scapula	injuries & poisonings	83	43119	43202	0.00192121	89	42995	43084	0.00206573	90	41974	42064	0.0021396	101	46089	46190	0.00218662
804	Fracture of hand or wrist	injuries & poisonings	90	43119	43209	0.0020829	94	42995	43089	0.00218153	89	41974	42063	0.00211587	99	46089	46188	0.00214341
805	Fracture of vertebral column without mention of spinal cord injury	injuries & poisonings	98	43119	43217	0.00226763	97	42995	43092	0.002251	97	41974	42071	0.00230563	109	46089	46198	0.00235941
807	Fracture of ribs	injuries & poisonings	76	43119	43195	0.00175946	81	42995	43076	0.0018804	80	41974	42054	0.00190232	85	46089	46174	0.00184086
809	Fracture of unspecified bones	injuries & poisonings	21	43119	43140	0.000486787	22	42995	43017	0.000511426	19	41974	41993	0.000452456	23	46089	46112	0.000498786
819	Skull and face fracture and other intercranial injury	injuries & poisonings	105	44834	44939	0.0023365	102	44740	44842	0.00227465	98	43662	43760	0.00223949	111	47944	48055	0.00230985
