# Supplementary material for: Clinical implications of bone marrow adiposity identified by phenome-wide association and Mendelian randomization in the UK Biobank
Source: Nat Commun. 2025 Sep 23;16:8332. doi: 10.1038/s41467-025-63395-1 (PMC12457654; doi:10.1038/s41467-025-63395-1)
Supplement: Supplementary file 38 — Supplementary Data 36 [file 41467_2025_63395_MOESM38_ESM.xlsx]

## Sheet: Supplementary Data 36
Supplementary Data 36. Incident + prevalent cases of 'Fracture' PheCODE analyzed in sensitivity Obs-PheWAS
PheCODE	Description	Group	Femoral head				Total hip				Diaphysis				Spine
			n_cases	n_controls	n_total	rate	n_cases	n_controls	n_total	rate	n_cases	n_controls	n_total	rate	n_cases	n_controls	n_total	rate
733.8	Malunion and nonunion of fracture	musculoskeletal	69	43035	43104	0.00160078	71	42885	42956	0.00165285	67	41880	41947	0.00159725	73	46031	46104	0.00158338
743.2	Pathologic fracture	musculoskeletal	21	44090	44111	0.000476072	22	43933	43955	0.000500512	21	42916	42937	0.000489089	22	47145	47167	0.000466428
743.21	Pathologic fracture of vertebrae	musculoskeletal	53	44090	44143	0.00120064	56	43933	43989	0.00127305	49	42916	42965	0.00114046	58	47145	47203	0.00122873
743.4	Stress fracture	musculoskeletal	4	44090	44094	9.07e-05	4	43933	43937	9.1e-05	4	42916	42920	9.32e-05	4	47145	47149	8.48e-05
800	Fracture of lower limb	injuries & poisonings	234	43119	43353	0.00539755	238	42995	43233	0.00550505	231	41974	42205	0.00547328	256	46089	46345	0.00552379
800.1	Fracture of neck of femur	injuries & poisonings	139	43119	43258	0.00321328	141	42995	43136	0.00326873	136	41974	42110	0.00322964	156	46089	46245	0.00337334
800.2	Fracture of unspecified part of femur	injuries & poisonings	49	43119	43168	0.0011351	53	42995	43048	0.00123118	49	41974	42023	0.00116603	56	46089	46145	0.00121357
800.3	Fracture of tibia and fibula	injuries & poisonings	203	43119	43322	0.00468584	203	42995	43198	0.00469929	196	41974	42170	0.00464785	218	46089	46307	0.00470771
800.4	Fracture of patella	injuries & poisonings	69	43119	43188	0.00159767	71	42995	43066	0.00164863	65	41974	42039	0.00154618	76	46089	46165	0.00164627
801	Fracture of ankle and foot	injuries & poisonings	197	43119	43316	0.00454797	191	42995	43186	0.00442273	193	41974	42167	0.00457704	208	46089	46297	0.00449273
801.1	Fracture of foot	injuries & poisonings	17	43119	43136	0.000394102	18	42995	43013	0.000418478	16	41974	41990	0.000381043	19	46089	46108	0.000412076
802	Fracture of pelvis	injuries & poisonings	90	43119	43209	0.0020829	100	42995	43095	0.00232045	90	41974	42064	0.0021396	108	46089	46197	0.00233781
803	Fracture of upper limb	injuries & poisonings	44	43119	43163	0.00101939	45	42995	43040	0.00104554	44	41974	42018	0.00104717	45	46089	46134	0.000975419
803.1	Fracture of humerus	injuries & poisonings	128	43119	43247	0.00295974	130	42995	43125	0.00301449	129	41974	42103	0.00306391	138	46089	46227	0.00298527
803.2	Fracture of radius and ulna	injuries & poisonings	491	43119	43610	0.0112589	501	42995	43496	0.0115183	492	41974	42466	0.0115857	512	46089	46601	0.0109869
803.3	Fracture of clavicle or scapula	injuries & poisonings	229	43119	43348	0.00528283	234	42995	43229	0.00541303	232	41974	42206	0.00549685	265	46089	46354	0.00571687
804	Fracture of hand or wrist	injuries & poisonings	370	43119	43489	0.0085079	382	42995	43377	0.00880651	365	41974	42339	0.00862089	402	46089	46491	0.00864684
805	Fracture of vertebral column without mention of spinal cord injury	injuries & poisonings	245	43119	43364	0.00564985	242	42995	43237	0.00559706	240	41974	42214	0.00568532	265	46089	46354	0.00571687
807	Fracture of ribs	injuries & poisonings	227	43119	43346	0.00523693	228	42995	43223	0.00527497	223	41974	42197	0.00528474	251	46089	46340	0.00541649
809	Fracture of unspecified bones	injuries & poisonings	64	43119	43183	0.00148207	64	42995	43059	0.00148633	60	41974	42034	0.00142742	70	46089	46159	0.0015165
819	Skull and face fracture and other intercranial injury	injuries & poisonings	380	44834	45214	0.00840448	375	44740	45115	0.00831209	362	43662	44024	0.00822279	403	47944	48347	0.00833557
