# Supplementary material for: Clinical implications of bone marrow adiposity identified by phenome-wide association and Mendelian randomization in the UK Biobank
Source: Nat Commun. 2025 Sep 23;16:8332. doi: 10.1038/s41467-025-63395-1 (PMC12457654; doi:10.1038/s41467-025-63395-1)
Supplement: Supplementary file 39 — Supplementary Data 37 [file 41467_2025_63395_MOESM39_ESM.xlsx]

## Sheet: Supplementary Data 37
Supplementary Data 37. Summary comparison of IV strength between two MR instrument sets
	IV set (including BMD variants)	IV set (excluding BMD variants)
Femoral head BMFF-Osteoporosis/Fractures
Number of SNPs (IVs)	16	15
F-statistics	40.05 (32.79-52.75)	39.64 (32.23-45.96)
Total hip BMFF-Osteoporosis/Fractures
Number of SNPs (IVs)	29	28
F-statistics	40.14 (34.95-58.41)	39.47 (34.46-53.53)
Diaphysis-Osteoporosis/Fractures
Number of SNPs (IVs)	19	19
F-statistics	45.68 (37.18-85.01)	45.68 (37.18-85.01)
Spine-Osteoporosis/Fractures
Number of SNPs (IVs)	36	34
F-statistics	42.87 (32.80-57.52)	42.87 (32.68-57.57)
	IV set (including T2D variants)	IV set (excluding T2D variants)
Femoral head BMFF-T2D
Number of SNPs (IVs)	16	15
F-statistics	40.05 (32.79-52.75)	40.47 (33.91-58.81)
Total hip BMFF-T2D
Number of SNPs (IVs)	29	26
F-statistics	40.14 (34.95-58.41)	41.20 (35.27-56.79)
Diaphysis-T2D
Number of SNPs (IVs)	19	19
F-statistics	45.68 (37.18-85.01)	45.68 (37.18-85.01)
Spine-T2D
Number of SNPs (IVs)	37	35
F-statistics	42.87 (32.80-57.52)	42.87 (32.74-57.55)
Median (IQR)
