# Supplementary material for: Clinical implications of bone marrow adiposity identified by phenome-wide association and Mendelian randomization in the UK Biobank
Source: Nat Commun. 2025 Sep 23;16:8332. doi: 10.1038/s41467-025-63395-1 (PMC12457654; doi:10.1038/s41467-025-63395-1)
Supplement: Supplementary file 40 — Supplementary Data 38 [file 41467_2025_63395_MOESM40_ESM.xlsx]

## Sheet: Supplementary Data 38
Supplementary Data 38. Steiger filtering test
Exposure	Outcome	SNP_r2.exposure	SNP_r2.outcome	Correct_causal_direction	Steiger_pval
BMFF-Osteoporosis
Femoral head BMFF	Osteoporosis	0.0222774	0.000440748	TRUE	4.18664e-132
Total hip BMFF	Osteoporosis	0.0405054	0.000586066	TRUE	3.6714e-252
Diaphysis BMFF	Osteoporosis	0.0342035	0.000538098	TRUE	2.21393e-205
Spine BMFF	Osteoporosis	0.043842	0.000228412	TRUE	0
BMFF-Fractures
Femoral head BMFF	Fracture	0.0222774	5.77422e-05	TRUE	1.9266e-160
Total hip BMFF	Fracture	0.0405054	7.73675e-05	TRUE	7.24325e-297
Diaphysis BMFF	Fracture	0.0342035	6.32679e-05	TRUE	5.83902e-245
Spine BMFF	Fracture	0.043842	7.45937e-05	TRUE	0
BMFF-T2D
Femoral head BMFF	T2D	0.0222774	0.000537859	TRUE	7.99495e-128
Total hip BMFF	T2D	0.0405054	0.000955039	TRUE	4.54938e-234
Diaphysis BMFF	T2D	0.0353215	0.000230849	TRUE	4.56133e-234
Spine BMFF	T2D	0.043842	0.000282922	TRUE	0
