# Supplementary material for: Clinical implications of bone marrow adiposity identified by phenome-wide association and Mendelian randomization in the UK Biobank
Source: Nat Commun. 2025 Sep 23;16:8332. doi: 10.1038/s41467-025-63395-1 (PMC12457654; doi:10.1038/s41467-025-63395-1)
Supplement: Supplementary file 41 — Supplementary Data 39 [file 41467_2025_63395_MOESM41_ESM.xlsx]

## Sheet: Supplementary Data 39
Supplementary Data 39. BMFF-Osteoporosis: MR-steiger filtering test and MR-exclude BMD-associated SNPs cross-comparison (r2<0.001)
Bone region	Method	nSNPs_steiger	Beta_steiger	SE_steiger	P-value_steiger	FDR-Q_steiger	OR_steiger	OR_95%CI_L_steiger	OR_95%CI_U_steiger	nSNPs_excludeBMD	Beta_excludeBMD	SE_excludeBMD	P-value_excludeBMD	FDR-Q_excludeBMD	OR_excludeBMD	OR_95%CI_L_excludeBMD	OR_95%CI_U_excludeBMD	Beta_diff	OR_diff	FDR-Q_diff
Femoral head	MR Horse	16	0.536	0.292	0.0664144	0.159395	1.70916	0.984127	3.07714	15	0.435	0.267	0.103268	0.206536	1.54496	0.937067	2.63004	0.101	0.164193	-0.0471411
Femoral head	IVW	16	0.405974	0.244121	0.0963112	0.192622	1.50076	0.930063	2.42166	15	0.221982	0.225147	0.324161	0.409466	1.24855	0.803076	1.94113	0.183992	0.252215	-0.216844
Femoral head	MR Egger	16	2.55277	0.774813	0.00531811	0.0182335	12.8427	2.81268	58.6393	15	1.92919	0.822569	0.0355342	0.0947578	6.88396	1.37295	34.5162	0.623579	5.9587	-0.0765242
Femoral head	Weighted median	16	0.211397	0.17626	0.230392	0.327881	1.2354	0.874527	1.74519	15	0.0702105	0.174723	0.687803	0.786061	1.07273	0.761666	1.51084	0.141187	0.162669	-0.45818
Femoral head	Simple mode	16	-0.0598073	0.361653	0.870859	0.917927	0.941946	0.463639	1.91369	15	0.005902	0.331924	0.986064	0.986064	1.00592	0.524836	1.92798	-0.0657093	-0.0639734	-0.0681372
Femoral head	Weighted mode	16	-0.0598073	0.388416	0.87968	0.917927	0.941946	0.439946	2.01675	15	-0.007455	0.365942	0.984034	0.986064	0.992573	0.48447	2.03357	-0.0523523	-0.0506267	-0.0681372
Total hip	MR Horse	29	0.218	0.147	0.138076	0.25491	1.24359	0.931462	1.65533	28	0.18	0.144	0.2113	0.30545	1.19722	0.902127	1.5952	0.038	0.0463697	-0.0505398
Total hip	IVW	29	0.608623	0.169941	0.000341795	0.00205077	1.8379	1.31724	2.56436	28	0.559197	0.171183	0.00108819	0.00522333	1.74927	1.25067	2.44664	0.0494252	0.0886301	-0.00317256
Total hip	MR Egger	29	1.25776	0.507944	0.0198406	0.0595218	3.51755	1.29978	9.51942	28	1.25293	0.496626	0.0180938	0.0620358	3.50058	1.32253	9.26567	0.00483385	0.0169623	-0.002514
Total hip	Weighted median	29	0.213767	0.125616	0.0888023	0.192622	1.23833	0.96808	1.58403	28	0.207895	0.120741	0.0851018	0.185677	1.23108	0.971652	1.55978	0.00587232	0.00725059	0.00694572
Total hip	Simple mode	29	-0.104876	0.165507	0.531444	0.637732	0.900437	0.650985	1.24548	28	-0.110454	0.164213	0.506901	0.608281	0.895427	0.649007	1.23541	0.00557857	0.00500916	0.0294509
Total hip	Weighted mode	29	-0.0142631	0.166624	0.932393	0.932393	0.985838	0.711168	1.36659	28	-0.00930494	0.177104	0.958486	0.986064	0.990738	0.700172	1.40189	-0.00495819	-0.00490011	-0.0536713
Diaphysis	MR Horse	19	0.775	0.152	3.42023e-07	2.73618e-06	2.17059	1.62418	2.93586	19	0.775	0.152	3.42023e-07	2.73618e-06	2.17059	1.62418	2.93586	0	0	2.32e-16
Diaphysis	IVW	19	0.8414	0.159074	1.2274e-07	1.47288e-06	2.31961	1.69828	3.16827	19	0.8414	0.159074	1.2274e-07	1.47288e-06	2.31961	1.69828	3.16827	0	0	-2.424e-15
Diaphysis	MR Egger	19	1.22078	0.49397	0.0243302	0.0648804	3.38985	1.28737	8.92598	19	1.22078	0.49397	0.0243302	0.0729905	3.38985	1.28737	8.92598	0	0	-0.00811005
Diaphysis	Weighted median	19	0.914285	0.127245	6.7092e-13	1.61021e-11	2.49499	1.94427	3.20171	19	0.914285	0.127245	6.7092e-13	1.6104e-11	2.49499	1.94427	3.20171	0	0	-1.92e-15
Diaphysis	Simple mode	19	0.812473	0.220997	0.00172708	0.00690832	2.25348	1.46129	3.47511	19	0.812473	0.220997	0.00172708	0.00690832	2.25348	1.46129	3.47511	0	0	-1.11976e-15
Diaphysis	Weighted mode	19	0.897842	0.221152	0.000735047	0.00352823	2.4543	1.59104	3.78596	19	0.897842	0.221152	0.000735047	0.00441028	2.4543	1.59104	3.78596	0	0	-0.000882057
Spine	MR Horse	36	-0.086	0.084	0.305925	0.4079	0.917594	0.777245	1.08437	34	-0.11	0.08	0.169131	0.27076	0.895834	0.764908	1.05338	0.024	0.0217601	0.13714
Spine	IVW	36	-0.040017	0.106515	0.707144	0.808164	0.960773	0.779747	1.18383	34	-0.123054	0.0815697	0.131406	0.242596	0.884216	0.753572	1.03751	0.0830374	0.0765576	0.565569
Spine	MR Egger	36	-0.562347	0.403904	0.172878	0.296363	0.56987	0.258206	1.25773	34	-0.614647	0.302563	0.0505815	0.121396	0.540832	0.298893	0.978608	0.0523005	0.0290385	0.174967
Spine	Weighted median	36	-0.120106	0.100542	0.232249	0.327881	0.886827	0.728209	1.07999	34	-0.141045	0.102601	0.169225	0.27076	0.86845	0.710246	1.06189	0.0209395	0.0183766	0.0571208
Spine	Simple mode	36	-0.247142	0.274906	0.374794	0.473425	0.78103	0.455683	1.33867	34	-0.287859	0.286942	0.323067	0.409466	0.749868	0.427302	1.31594	0.040717	0.0311625	0.0639582
Spine	Weighted mode	36	-0.310353	0.252505	0.227235	0.327881	0.733188	0.44697	1.20269	34	-0.350241	0.277878	0.21636	0.30545	0.704518	0.408656	1.21458	0.0398883	0.02867	0.0224314
