# Supplementary material for: Clinical implications of bone marrow adiposity identified by phenome-wide association and Mendelian randomization in the UK Biobank
Source: Nat Commun. 2025 Sep 23;16:8332. doi: 10.1038/s41467-025-63395-1 (PMC12457654; doi:10.1038/s41467-025-63395-1)
Supplement: Supplementary file 42 — Supplementary Data 40 [file 41467_2025_63395_MOESM42_ESM.xlsx]

## Sheet: Supplementary Data 40
Supplementary Data 40. BMFF-Fractures: MR-steiger filtering test and MR-exclude BMD-associated SNPs cross-comparison (r2<0.001)
Bone region	Method	nSNPs_steiger	Beta_steiger	SE_steiger	P-value_steiger	FDR-Q_steiger	OR_steiger	OR_95%CI_L_steiger	OR_95%CI_U_steiger	nSNPs_excludeBMD	Beta_excludeBMD	SE_excludeBMD	P-value_excludeBMD	FDR-Q_excludeBMD	OR_excludeBMD	OR_95%CI_L_excludeBMD	OR_95%CI_U_excludeBMD	Beta_diff	OR_diff	FDR-Q_diff
Femoral head	MR Horse	16	0.218	0.1	0.0292575	0.149863	1.24359	1.02327	1.4993	15	0.188	0.109	0.0845688	0.280561	1.20683	0.970446	1.49631	0.03	0.0367536	-0.130698
Femoral head	IVW	16	0.236557	0.0930704	0.0110314	0.149863	1.26688	1.05563	1.5204	15	0.214498	0.100802	0.0333438	0.280561	1.23924	1.01707	1.50994	0.0220594	0.0276407	-0.130698
Femoral head	MR Egger	16	0.726118	0.346697	0.0548999	0.188228	2.06704	1.04769	4.07815	15	0.704707	0.40468	0.10521	0.280561	2.02325	0.915334	4.4722	0.0214109	0.0437868	-0.092333
Femoral head	Weighted median	16	0.28542	0.127647	0.0253509	0.149863	1.33032	1.03586	1.70849	15	0.251677	0.130309	0.053436	0.280561	1.28618	0.996278	1.66044	0.0337436	0.044141	-0.130698
Femoral head	Simple mode	16	0.331101	0.221268	0.155298	0.310596	1.3925	0.902501	2.14854	15	0.303362	0.235609	0.218775	0.344726	1.35441	0.853482	2.14933	0.0277385	0.0380951	-0.03413
Femoral head	Weighted mode	16	0.345008	0.222521	0.141872	0.310596	1.412	0.912896	2.18398	15	0.308149	0.244528	0.228205	0.344726	1.3609	0.842716	2.19773	0.0368588	0.0510972	-0.03413
Total hip	MR Horse	29	0.14	0.065	0.0312522	0.149863	1.15027	1.01005	1.30866	28	0.114	0.067	0.0888505	0.280561	1.12075	0.979219	1.28403	0.026	0.0295217	-0.130698
Total hip	IVW	29	0.134186	0.0644923	0.0374659	0.149863	1.14361	1.00781	1.2977	28	0.106325	0.0621792	0.087269	0.280561	1.11218	0.984574	1.25633	0.0278605	0.0314217	-0.130698
Total hip	MR Egger	29	0.235179	0.198132	0.245573	0.36836	1.26513	0.857993	1.86548	28	0.232577	0.186024	0.222344	0.344726	1.26185	0.876314	1.817	0.00260165	0.00328716	0.0236334
Total hip	Weighted median	29	0.203762	0.0866375	0.018678	0.149863	1.22601	1.03454	1.45292	28	0.199747	0.088851	0.0245688	0.280561	1.22109	1.02593	1.45338	0.00401507	0.00491264	-0.130698
Total hip	Simple mode	29	0.188514	0.154463	0.232475	0.36836	1.20745	0.892049	1.63438	28	0.184991	0.150274	0.228928	0.344726	1.20321	0.896242	1.61531	0.00352236	0.00424561	0.0236334
Total hip	Weighted mode	29	0.216305	0.122052	0.087238	0.261714	1.24148	0.977344	1.577	28	0.217653	0.126239	0.0961178	0.280561	1.24316	0.970663	1.59215	-0.00134841	-0.00167516	-0.0188472
Diaphysis	MR Horse	19	0.086	0.079	0.276327	0.390109	1.08981	0.937067	1.27252	19	0.086	0.079	0.276327	0.390109	1.08981	0.937067	1.27252	0	0	0
Diaphysis	IVW	19	0.111357	0.0770303	0.148284	0.344726	1.11779	0.961152	1.29996	19	0.111357	0.0770303	0.148284	0.344726	1.11779	0.961152	1.29996	0	0	0
Diaphysis	MR Egger	19	0.397831	0.232466	0.105199	0.280561	1.48859	0.943836	2.34777	19	0.397831	0.232466	0.105199	0.280561	1.48859	0.943836	2.34777	0	0	0
Diaphysis	Weighted median	19	0.127313	0.094008	0.175648	0.344726	1.13577	0.944648	1.36557	19	0.127313	0.094008	0.175648	0.344726	1.13577	0.944648	1.36557	0	0	0
Diaphysis	Simple mode	19	0.100511	0.158778	0.534677	0.712903	1.10574	0.810022	1.50941	19	0.100511	0.158778	0.534677	0.712903	1.10574	0.810022	1.50941	0	0	0
Diaphysis	Weighted mode	19	0.151234	0.121669	0.229818	0.344726	1.16327	0.91646	1.47655	19	0.151234	0.121669	0.229818	0.344726	1.16327	0.91646	1.47655	0	0	0
Spine	MR Horse	36	0.018	0.061	0.767931	0.87703	1.01816	0.907556	1.14912	34	-0.008	0.061	0.895659	0.910149	0.992032	0.882497	1.12075	0.026	0.0261311	-0.0331184
Spine	IVW	36	0.0082915	0.0560954	0.882492	0.882492	1.00833	0.903341	1.12551	34	-0.0197397	0.0574077	0.730958	0.87715	0.980454	0.876114	1.09722	0.0280312	0.0278721	0.00534214
Spine	MR Egger	36	-0.0835153	0.215114	0.700261	0.840313	0.919877	0.603422	1.40229	34	-0.0281566	0.21878	0.898402	0.910149	0.972236	0.633202	1.4928	-0.0553587	-0.052359	-0.0698358
Spine	Weighted median	36	0.0148156	0.0813992	0.855574	0.882492	1.01493	0.865259	1.19048	34	0.00929237	0.0823419	0.910149	0.910149	1.00934	0.858904	1.18611	0.0055232	0.00559019	-0.0276564
Spine	Simple mode	36	-0.0504121	0.201538	0.803944	0.87703	0.950838	0.64055	1.41143	34	-0.0515289	0.187297	0.78494	0.897074	0.949776	0.657947	1.37104	0.00111678	0.00106128	-0.0200442
Spine	Weighted mode	36	0.0835537	0.167048	0.620081	0.78326	1.08714	0.783596	1.50828	34	0.0760732	0.177172	0.670441	0.846873	1.07904	0.762476	1.52704	0.00748051	0.00810204	-0.0636128
