# Supplementary material for: Clinical implications of bone marrow adiposity identified by phenome-wide association and Mendelian randomization in the UK Biobank
Source: Nat Commun. 2025 Sep 23;16:8332. doi: 10.1038/s41467-025-63395-1 (PMC12457654; doi:10.1038/s41467-025-63395-1)
Supplement: Supplementary file 43 — Supplementary Data 41 [file 41467_2025_63395_MOESM43_ESM.xlsx]

## Sheet: Supplementary Data 41
Supplementary Data 41. BMFF-T2D: MR-steiger filtering test and MR-exclude T2D-associated SNPs cross-comparison (r2<0.001)
Bone region	Method	nSNPs_steiger	Beta_steiger	SE_steiger	P-value_steiger	FDR-Q_steiger	OR_steiger	OR_95%CI_L_steiger	OR_95%CI_U_steiger	nSNPs_excludeT2D	Beta_excludeT2D	SE_excludeT2D	P-value_excludeT2D	FDR-Q_excludeT2D	OR_excludeT2D	OR_95%CI_L_excludeT2D	OR_95%CI_U_excludeT2D	Beta_diff	OR_diff	FDR-Q_diff
Femoral head	MR Horse	16	0.068	0.06	0.257074	0.385611	1.07037	0.950279	1.19842	15	0.072	0.054	0.182422	0.397091	0.930531	0.967539	1.19722	-0.004	0.139834	-0.0114795
Femoral head	IVW	16	-0.0353642	0.157027	0.821815	0.857546	0.965254	0.709541	1.31312	15	0.0624137	0.0564974	0.269282	0.496615	1.0644	0.952828	1.18904	-0.0977779	-0.0991488	0.360931
Femoral head	MR Egger	16	-0.92659	0.578634	0.131618	0.263235	0.395901	0.127363	1.23064	15	-0.0144154	0.244587	0.953898	0.978	0.985688	0.610299	1.59198	-0.912175	-0.589787	-0.714765
Femoral head	Weighted median	16	0.0929575	0.0614351	0.130254	0.263235	1.09742	0.972918	1.23784	15	0.0936427	0.0636947	0.141513	0.3408	1.09817	0.969283	1.24419	-0.000685188	-0.000752193	-0.077565
Femoral head	Simple mode	16	0.122549	0.0937927	0.211031	0.363544	1.13037	0.940555	1.3585	15	0.111141	0.113323	0.343361	0.5488	1.11755	0.894964	1.3955	0.0114072	0.0128212	-0.185256
Femoral head	Weighted mode	16	0.122549	0.101476	0.245874	0.385611	1.13037	0.926497	1.37911	15	0.119112	0.120233	0.33866	0.5488	1.1265	0.889989	1.42585	0.00343698	0.0038784	-0.163189
Total hip	MR Horse	29	-0.076	0.041	0.063788	0.263235	0.926816	0.849591	1.002	26	-0.072	0.035	0.0396725	0.318	0.930531	0.868489	0.997004	-0.004	-0.00371469	-0.054765
Total hip	IVW	29	-0.208769	0.1012	0.0391187	0.263235	0.811583	0.665564	0.989637	26	-0.0677487	0.036318	0.0621211	0.318	0.934495	0.870287	1.00344	-0.14102	-0.122912	-0.054765
Total hip	MR Egger	29	-0.564883	0.300501	0.0709665	0.263235	0.568427	0.315416	1.02439	26	-0.0919786	0.112259	0.420653	0.594353	0.912125	0.731977	1.13661	-0.472904	-0.343698	-0.331118
Total hip	Weighted median	29	-0.0328519	0.0400607	0.412186	0.58191	0.967682	0.894607	1.04673	26	-0.0295	0.0401724	0.462745	0.617333	0.970931	0.897414	1.05047	-0.0033519	-0.00324901	-0.0354232
Total hip	Simple mode	29	-0.0280371	0.0575568	0.629965	0.753167	0.972352	0.868621	1.08847	26	-0.0215306	0.067913	0.753851	0.861714	0.978699	0.856724	1.11804	-0.00650646	-0.0063472	-0.108547
Total hip	Weighted mode	29	-0.0203354	0.0455943	0.659021	0.753167	0.97987	0.896103	1.07147	26	-0.0183517	0.0577866	0.753443	0.861714	0.981816	0.87668	1.09956	-0.00198372	-0.00194572	-0.108547
Diaphysis	MR Horse	19	-0.057	0.035	0.103404	0.263235	0.944594	0.878974	1.01207	19	-0.057	0.035	0.103404	0.317742	0.944594	0.878974	1.01207	0	0	-0.0545068
Diaphysis	IVW	19	-0.127355	0.0627626	0.0424419	0.263235	0.880421	0.778513	0.995669	19	-0.127355	0.0627626	0.0424419	0.317742	0.880421	0.778513	0.995669	0	0	-0.0545068
Diaphysis	MR Egger	19	-0.361714	0.189757	0.0736755	0.263235	0.696482	0.480159	1.01026	19	-0.361714	0.189757	0.0736755	0.317742	0.696482	0.480159	1.01026	0	0	-0.0545068
Diaphysis	Weighted median	19	-0.0669946	0.0405377	0.0984025	0.263235	0.9352	0.86377	1.01254	19	-0.0669946	0.0405377	0.0984025	0.317742	0.9352	0.86377	1.01254	0	0	-0.0545068
Diaphysis	Simple mode	19	-0.118116	0.0639619	0.081304	0.263235	0.888593	0.783894	1.00728	19	-0.118116	0.0639619	0.081304	0.317742	0.888593	0.783894	1.00728	0	0	-0.0545068
Diaphysis	Weighted mode	19	-0.0924848	0.0543306	0.105914	0.263235	0.911663	0.819572	1.0141	19	-0.0924848	0.0543306	0.105914	0.317742	0.911663	0.819572	1.0141	0	0	-0.0545068
Spine	MR Horse	36	0.031	0.042	0.460457	0.613942	1.03149	0.952181	1.11963	35	0.034	0.041	0.406953	0.594353	1.03458	0.953134	1.12187	-0.003	-0.0030991	0.0195892
Spine	IVW	36	-0.0116556	0.0502223	0.816475	0.857546	0.988412	0.895752	1.09066	35	0.00643001	0.0452472	0.886994	0.967636	1.00645	0.921037	1.09978	-0.0180857	-0.0180387	-0.11009
Spine	MR Egger	36	-0.000126249	0.200277	0.999501	0.999501	0.999874	0.675252	1.48056	35	-0.00487895	0.179047	0.978425	0.978	0.995133	0.700604	1.41348	0.0047527	0.00474083	0.0215007
Spine	Weighted median	36	0.0617959	0.0409419	0.131208	0.263235	1.06375	0.981719	1.15263	35	0.06317	0.0424262	0.136504	0.3408	1.06521	0.980213	1.15757	-0.0013741	-0.0014627	-0.077565
Spine	Simple mode	36	0.0400819	0.0809448	0.62357	0.753167	1.0409	0.88819	1.21986	35	0.0383031	0.0821156	0.643866	0.813474	1.03905	0.884579	1.22049	0.00177878	0.00184988	-0.0603065
Spine	Weighted mode	36	0.0757344	0.0595805	0.212067	0.363544	1.07868	0.959787	1.21229	35	0.0779256	0.0621706	0.218606	0.438	1.08104	0.957022	1.22113	-0.00219122	-0.00236621	-0.0744563
