# Supplementary material for: Clinical implications of bone marrow adiposity identified by phenome-wide association and Mendelian randomization in the UK Biobank
Source: Nat Commun. 2025 Sep 23;16:8332. doi: 10.1038/s41467-025-63395-1 (PMC12457654; doi:10.1038/s41467-025-63395-1)
Supplement: Supplementary file 44 — Supplementary Data 42 [file 41467_2025_63395_MOESM44_ESM.xlsx]

## Sheet: Supplementary Data 42
Supplementary Data 42. Summary of published BMD GWASes with the full summary statistics in the largest sample size (https://www.ebi.ac.uk/gwas/)
Trait	Bone region	Trait_ID	Trait_link	GWAS-author	PubMed ID	FTP download	Publication date	Sample	GWAS_link	Note
Femoral neck bone mineral density	Femoral head	EFO_0007785	https://www.ebi.ac.uk/gwas/efotraits/EFO_0007785	Estrada K	22504420	https://ftp.ebi.ac.uk/pub/databases/gwas/summary_statistics/GCST007001-GCST008000/GCST007691/	2012-04-15	32,961 European and East Asian ancestry individuals	https://www.ebi.ac.uk/gwas/studies/GCST007691
Hip bone mineral density	Total hip	EFO_0007702	https://www.ebi.ac.uk/gwas/efotraits/EFO_0007702	Wei XT	32963334	https://ftp.ebi.ac.uk/pub/databases/gwas/summary_statistics/GCST010001-GCST011000/GCST010921/	2020-09-22	10,070 European ancestry individuals, 1,623 Han Chinese ancestry individuals, 843 African American individuals, 445 Hispanic individuals	https://www.ebi.ac.uk/gwas/studies/GCST010921
No GWAS published	Diaphysis									checked for overlap with SNPs in the femoral head/total hip/spine
Spine bone mineral density	Spine	EFO_0007701	https://www.ebi.ac.uk/gwas/efotraits/EFO_0007701	Miao J	39349818	https://ftp.ebi.ac.uk/pub/databases/gwas/summary_statistics/GCST90446001-GCST90447000/GCST90446638/	2024-09-30	54408 European (U.K.)	https://www.ebi.ac.uk/gwas/studies/GCST90446638
