# Supplementary material for: Clinical implications of bone marrow adiposity identified by phenome-wide association and Mendelian randomization in the UK Biobank
Source: Nat Commun. 2025 Sep 23;16:8332. doi: 10.1038/s41467-025-63395-1 (PMC12457654; doi:10.1038/s41467-025-63395-1)
Supplement: Supplementary file 45 — Supplementary Data 43 [file 41467_2025_63395_MOESM45_ESM.xlsx]

## Sheet: Supplementary Data 43
Supplementary Data 43. Summary of associations reported in the published BMD GWASes
PubMed ID	Study Accession	Trait	Chr	Position	Reported genes	Mapped genes	SNP	Risk allele frequency	P-value	OR or BETA
Femoral head
22504420	GCST007691	Femoral neck bone mineral density	3	113651163	KIAA2018	USF3	rs1026364	0.37	4e-10	0.03
22504420	GCST007691	Femoral neck bone mineral density	12	27864226	KLHDC5	RN7SKP15 - PTHLH	rs7953528	0.18	2e-12	0.05
22504420	GCST007691	Femoral neck bone mineral density	5	89080244	MEF2C	MEF2C-AS1	rs1366594	0.54	4e-61	0.08
22504420	GCST007691	Femoral neck bone mineral density	16	15035602	NTAN1	PDXDC1	rs4985155	0.67	2e-10	0.03
22504420	GCST007691	Femoral neck bone mineral density	8	78122224	PKIA	HIGD1AP18 - PKIA-AS1	rs13272568	0.44	6e-07	0.03
22504420	GCST007691	Femoral neck bone mineral density	1	8387662	RERE	RERE	rs2120461	0.67	3e-06	0.03
22504420	GCST007691	Femoral neck bone mineral density	6	126845927	RSPO3	RPS4XP9 - RSPO3	rs13204965	0.76	8e-12	0.04
22504420	GCST007691	Femoral neck bone mineral density	16	50987892	SALL1	LINC02128 - LINC02127	rs1566045	0.8	2e-22	0.06
22504420	GCST007691	Femoral neck bone mineral density	6	21384382	CDKAL1	CDKAL1 - LINC00581	rs9466056	0.38	3e-13	0.04
22504420	GCST007691	Femoral neck bone mineral density	1	102993981	COL11A1	COL11A1	rs11809524	0.85	9e-06	0.03
22504420	GCST007691	Femoral neck bone mineral density	3	41087073	CTNNB1	RPS27P4 - MRPS31P1	rs430727	0.48	4e-25	0.06
22504420	GCST007691	Femoral neck bone mineral density	1	172230433	DNM3	DNM3	rs479336	0.74	9e-15	0.04
22504420	GCST007691	Femoral neck bone mineral density	7	50686982	GRB10	GRB10	rs2282930	0.24	3e-06	0.03
22504420	GCST007691	Femoral neck bone mineral density	18	13708575	C18orf19	FAM210A	rs4796995	0.63	5e-08	0.03
22504420	GCST007691	Femoral neck bone mineral density	16	86677054	FOXL1	FOXL1 - LINC02188	rs10048146	0.8	1e-14	0.05
22504420	GCST007691	Femoral neck bone mineral density	9	130603440	FUBP3	FUBP3	rs7851693	0.64	3e-22	0.05
22504420	GCST007691	Femoral neck bone mineral density	17	43721456	SOST	WHSC1L2P - SOST	rs4792909	0.37	2e-11	0.04
22504420	GCST007691	Femoral neck bone mineral density	11	15688538	SOX6	LINC02751 - LINC02682	rs7108738	0.83	1e-32	0.08
22504420	GCST007691	Femoral neck bone mineral density	17	71952875	SOX9	MYL6P5 - ROCR	rs7217932	0.46	2e-11	0.03
22504420	GCST007691	Femoral neck bone mineral density	1	22384980	ZBTB40	PPIAP34 - ZBTB40	rs6426749	0.17	7e-57	0.11
22504420	GCST007691	Femoral neck bone mineral density	14	103417296	MARK3	MARK3	rs11623869	0.35	5e-16	0.04
22504420	GCST007691	Femoral neck bone mineral density	2	42023409	PKDCC	LINC02898 - PKDCC	rs7584262	0.23	1e-09	0.04
22504420	GCST007691	Femoral neck bone mineral density	22	23135783	RTDR1	RSPH14	rs4820539	0.42	2e-07	0.03
22504420	GCST007691	Femoral neck bone mineral density	7	151222743	ABCF2	ABCF2, ABCF2-H2BK1	rs7812088	0.13	7e-09	0.05
22504420	GCST007691	Femoral neck bone mineral density	12	106973447	C12orf23	MTERF2, TMEM263	rs1053051	0.52	1e-09	0.03
22504420	GCST007691	Femoral neck bone mineral density	16	1482462	C16orf38	RPS3AP2 - PTX4	rs13336428	0.43	1e-16	0.04
22504420	GCST007691	Femoral neck bone mineral density	2	111742458	ANAPC1	ANAPC1	rs17040773	0.76	2e-09	0.04
22504420	GCST007691	Femoral neck bone mineral density	11	65493175	SCYL1	LINC02736 - MALAT1	rs600231	0.7	4e-06	0.02
22504420	GCST007691	Femoral neck bone mineral density	7	96491363	SLC25A13	SEM1	rs4727338	0.67	8e-48	0.08
22504420	GCST007691	Femoral neck bone mineral density	17	2165638	SMG6	SMG6	rs4790881	0.69	1e-18	0.05
22504420	GCST007691	Femoral neck bone mineral density	8	70678968	XKR9	XKR9	rs7017914	0.49	2e-07	0.03
22504420	GCST007691	Femoral neck bone mineral density	14	90976435	RPS6KA5	RPS6KA5	rs1286083	0.81	2e-15	0.05
22504420	GCST007691	Femoral neck bone mineral density	10	100054045	CPN1	CPN1	rs7084921	0.39	9e-10	0.03
22504420	GCST007691	Femoral neck bone mineral density	17	44148179	C17orf53	HROB	rs227584	0.7	3e-24	0.06
22504420	GCST007691	Femoral neck bone mineral density	11	46700671	ARHGAP1	ARHGAP1 - ZNF408	rs7932354	0.31	5e-18	0.05
Total hip
32963334	GCST010921	Bone mineral density (hip)	2	208510209	NR	PTH2R	rs1429891	NR	5e-09	0.08
32963334	GCST010921	Bone mineral density (hip)	4	1000626	NR	IDUA	rs3755955	NR	4e-09	0.11
32963334	GCST010921	Bone mineral density (hip)	4	1013447	NR	FGFRL1	rs79574529	NR	1e-08	0.1
32963334	GCST010921	Bone mineral density (hip)	6	151691713	NR	ESR1	rs10656721	NR	2e-09	0.08
32963334	GCST010921	Bone mineral density (hip)	NA	NA	NR	NA	rs58981560	NR	2e-08	0.07
32963334	GCST010921	Bone mineral density (hip)	8	87846458	NR	SOX5P1 - DCAF4L2	rs536316182	NR	2e-11	0.64
32963334	GCST010921	Bone mineral density (hip)	8	118914750	NR	SAMD12-AS1 - TNFRSF11B	rs4876868	NR	1e-10	0.1
32963334	GCST010921	Bone mineral density (hip)	16	86681109	NR	FOXL1 - LINC02188	rs71390846	NR	3e-08	0.09
Spine
26367794	GCST005545	Lumbar spine bone mineral density	2	118855868	EN1	EN1 - MARCO	rs188303909	0.02	1e-09	0.16
26367794	GCST005545	Lumbar spine bone mineral density	2	118788418	EN1	LINC01956	rs11692564	0.016	2e-14	0.22
26367794	GCST005545	Lumbar spine bone mineral density	11	16735326	SOX6	C11orf58, SOX6	rs11024028	0.195	2e-08	0.05
26367794	GCST005545	Lumbar spine bone mineral density	2	118397296	EN1	THORLNC - LINC01956	rs6542457	0.05833	2e-09	0.086
